# Supplementary material for: Aldh inhibitor restores auditory function in a mouse model of human deafness
Source: PLoS Genet. 2020 Sep 24;16(9):e1009040. doi: 10.1371/journal.pgen.1009040 (PMC7553308; doi:10.1371/journal.pgen.1009040)
Supplement: S2 Table — (XLS) [file pgen.1009040.s012.xls]

## Sheet: Differentially regulated genes
gene_id	length	2mo-Het-1_FPKM	2mo-Het-2_FPKM	2mo-Het-3_FPKM	Het-Mean	2mo-wt-3_FPKM	2mo-wt-4_FPKM	2mo-wt-5_FPKM	Wt-Mean	GeneSymbol	Ratio	Padj	KO	GO
ENSMUST00000108302	6175	0	0	0	0	1.08	1.02	1.06	1.05333	Pdp1	0	4.70877e-07	K01102	molecular_function:protein serine/threonine phosphatase activity(GO:0004722);molecular_function:[pyruvate dehydrogenase (lipoamide)] phosphatase activity(GO:0004741);molecular_function:calcium ion binding(GO:0005509);cellular_component:mitochondrion(GO:0005739);cellular_component:mitochondrial matrix(GO:0005759);biological_process:peptidyl-threonine dephosphorylation(GO:0035970)
ENSMUST00000027945	17064	0	0	0	0	1.74	2.06	1.74	1.84667	Tatdn3	0	6.53301e-05	K03424	molecular_function:nuclease activity(GO:0004518);cellular_component:nucleus(GO:0005634);cellular_component:mitochondrion(GO:0005739);molecular_function:metal ion binding(GO:0046872);biological_process:nucleic acid phosphodiester bond hydrolysis(GO:0090305)
ENSMUST00000196632	9679	0	0	0	0	0.88	1.2	1.04	1.04	Lamtor3	0	0.00035461	_	biological_process:activation of MAPKK activity(GO:0000186);molecular_function:guanyl-nucleotide exchange factor activity(GO:0005085);molecular_function:protein binding(GO:0005515);cellular_component:late endosome(GO:0005770);cellular_component:focal adhesion(GO:0005925);molecular_function:kinase activator activity(GO:0019209);biological_process:positive regulation of TOR signaling(GO:0032008);mo…
ENSMUST00000125647	13819	0	0	0	0	1.31	1.96	1.92	1.73	Echdc2	0	0.00119081	K01692	molecular_function:enoyl-CoA hydratase activity(GO:0004300);cellular_component:mitochondrion(GO:0005739);biological_process:fatty acid beta-oxidation(GO:0006635)
ENSMUST00000197826	637	0	0	0	0	1.35	2.65	1.81	1.93667	Gm43802	0	0.007038	K06128	_
ENSMUST00000206431	4333	0	0	0	0	2.54	1.19	1.71	1.81333	Ep300	0	0.00993579	_	biological_process:negative regulation of transcription from RNA polymerase II promoter(GO:0000122);cellular_component:histone acetyltransferase complex(GO:0000123);molecular_function:RNA polymerase II core promoter sequence-specific DNA binding(GO:0000979);molecular_function:core promoter binding(GO:0001047);molecular_function:RNA polymerase II transcription factor binding(GO:0001085);molecular_…
ENSMUST00000109298	11202	0	0	0	0	2.79	1.13	2.16	2.02667	Slc35c2	0	0.0138185	K15280	cellular_component:nucleoplasm(GO:0005654);cellular_component:endoplasmic reticulum-Golgi intermediate compartment(GO:0005793);cellular_component:Golgi apparatus(GO:0005794);cellular_component:cis-Golgi network(GO:0005801);biological_process:negative regulation of gene expression(GO:0010629);biological_process:UDP-glucose transport(GO:0015786);cellular_component:integral component of membrane(GO:…
ENSMUST00000143937	6251	0	0	0	0	1.51	0.79	0.71	1.00333	Smn1	0	0.0169005	_	biological_process:spliceosomal snRNP assembly(GO:0000387);molecular_function:RNA binding(GO:0003723);molecular_function:protein binding(GO:0005515);cellular_component:nucleus(GO:0005634);cellular_component:nucleoplasm(GO:0005654);cellular_component:cytoplasm(GO:0005737);cellular_component:cytosol(GO:0005829);biological_process:DNA-templated transcription, termination(GO:0006353);biological_proce…
ENSMUST00000154157	7381	0	0	0	0	1.59	0.83	0.73	1.05	Postn	0	0.0180417	_	biological_process:response to hypoxia(GO:0001666);biological_process:negative regulation of cell-matrix adhesion(GO:0001953);biological_process:regulation of systemic arterial blood pressure(GO:0003073);cellular_component:proteinaceous extracellular matrix(GO:0005578);cellular_component:extracellular space(GO:0005615);cellular_component:trans-Golgi network(GO:0005802);biological_process:cell adh…
ENSMUST00000122055	7971	0	0	0	0	1.9	3.74	1.44	2.36	Gemin7	0	0.0283401	K13135	biological_process:spliceosomal snRNP assembly(GO:0000387);molecular_function:protein binding(GO:0005515);cellular_component:nucleus(GO:0005634);cellular_component:nucleoplasm(GO:0005654);cellular_component:cytoplasm(GO:0005737);cellular_component:cytosol(GO:0005829);cellular_component:nuclear body(GO:0016604);cellular_component:SMN complex(GO:0032797);cellular_component:SMN-Sm protein complex(GO…
ENSMUST00000216232	17326	0	0	0	0	4.67	1.38	3.48	3.17667	Metap2	0	0.0298516	_	molecular_function:RNA binding(GO:0003723);molecular_function:aminopeptidase activity(GO:0004177);molecular_function:protein binding(GO:0005515);cellular_component:cytoplasm(GO:0005737);cellular_component:cytosol(GO:0005829);cellular_component:plasma membrane(GO:0005886);molecular_function:metalloexopeptidase activity(GO:0008235);biological_process:protein processing(GO:0016485);biological_proces…
ENSMUST00000063136	28238	0	0	0	0	1.15	1.73	0.51	1.13	Otop1	0	0.032674	_	cellular_component:extracellular space(GO:0005615);biological_process:detection of gravity(GO:0009590);cellular_component:membrane(GO:0016020);cellular_component:integral component of membrane(GO:0016021);biological_process:biomineral tissue development(GO:0031214);biological_process:inner ear morphogenesis(GO:0042472)
ENSMUST00000130160	1020	0	0	0	0	2.25	1.34	0.66	1.41667	Spsb2	0	0.0370845	_	molecular_function:protein binding(GO:0005515);cellular_component:cytoplasm(GO:0005737);biological_process:protein ubiquitination(GO:0016567);biological_process:intracellular signal transduction(GO:0035556)
ENSMUST00000118904	56414	0	0.02	0.01	0.01	3.69	3.47	3.2	3.45333	Axin1	0.00289575	1.70692e-05	K02157	biological_process:protein polyubiquitination(GO:0000209);biological_process:in utero embryonic development(GO:0001701);biological_process:optic placode formation(GO:0001743);biological_process:regulation of protein phosphorylation(GO:0001932);biological_process:positive regulation of protein phosphorylation(GO:0001934);molecular_function:p53 binding(GO:0002039);molecular_function:signal transduc…
ENSMUST00000205316	3963	0.06	0.04	0.07	0.0566667	15.55	7.07	7.78	10.1333	Cd2bp2	0.00559211	0.0206543	K13099	cellular_component:fibrillar center(GO:0001650);cellular_component:nucleus(GO:0005634);cellular_component:nucleoplasm(GO:0005654);cellular_component:U5 snRNP(GO:0005682);cellular_component:cytosol(GO:0005829);biological_process:mRNA processing(GO:0006397);biological_process:RNA splicing(GO:0008380);biological_process:negative regulation of phosphatase activity(GO:0010923);cellular_component:nucle…
ENSMUST00000138810	11994	0	0	0.14	0.0466667	0.79	1.23	1.52	1.18	Rps6kb1	0.039548	0.00644519	_	biological_process:G1/S transition of mitotic cell cycle(GO:0000082);biological_process:behavioral fear response(GO:0001662);biological_process:skeletal muscle contraction(GO:0003009);molecular_function:protein kinase activity(GO:0004672);molecular_function:protein serine/threonine kinase activity(GO:0004674);molecular_function:ribosomal protein S6 kinase activity(GO:0004711);molecular_function:p…
ENSMUST00000174874	175467	0	0.23	0	0.0766667	1.39	0.95	2.76	1.7	Cobl	0.045098	0.0419898	K18623	biological_process:embryonic axis specification(GO:0000578);cellular_component:ruffle(GO:0001726);biological_process:somite specification(GO:0001757);biological_process:neural tube closure(GO:0001843);biological_process:liver development(GO:0001889);molecular_function:actin monomer binding(GO:0003785);molecular_function:protein binding(GO:0005515);cellular_component:actin filament(GO:0005884);cel…
ENSMUST00000099782	4381	0	0	0.15	0.05	1.01	0.6	1.5	1.03667	Gpr137	0.0482315	0.0203939	_	molecular_function:molecular_function(GO:0003674);cellular_component:cellular_component(GO:0005575);biological_process:biological_process(GO:0008150);cellular_component:integral component of membrane(GO:0016021)
ENSMUST00000162904	1125	0	0	0.4	0.133333	3.54	1.94	1.97	2.48333	Arrdc3	0.0536913	0.0125244	_	biological_process:temperature homeostasis(GO:0001659);cellular_component:lysosome(GO:0005764);cellular_component:endosome(GO:0005768);cellular_component:early endosome(GO:0005769);cellular_component:plasma membrane(GO:0005886);biological_process:negative regulation of heat generation(GO:0031651);molecular_function:beta-3 adrenergic receptor binding(GO:0031699);biological_process:skin development…
ENSMUST00000127719	5063	0	0.29	0.59	0.293333	4.48	4.33	3.62	4.14333	Tgif1	0.0707965	0.000257947	K19383	biological_process:negative regulation of transcription from RNA polymerase II promoter(GO:0000122);molecular_function:RNA polymerase II core promoter proximal region sequence-specific DNA binding(GO:0000978);molecular_function:RNA polymerase II core promoter proximal region sequence-specific DNA binding transcription factor activity involved in negative regulation of transcription(GO:0001078);bi…
ENSMUST00000206559	2200	0.09	0.23	0.16	0.16	2.74	1.41	1.09	1.74667	Hddc3	0.0916031	0.0351593	_	cellular_component:cellular_component(GO:0005575);molecular_function:guanosine-3',5'-bis(diphosphate) 3'-diphosphatase activity(GO:0008893);molecular_function:metal ion binding(GO:0046872)
ENSMUST00000198335	1384	0.02	0.54	0	0.186667	1.27	2.35	1.72	1.78	Slc44a3	0.104869	0.0114194	_	molecular_function:molecular_function(GO:0003674);cellular_component:cellular_component(GO:0005575);biological_process:biological_process(GO:0008150);cellular_component:integral component of membrane(GO:0016021)
ENSMUST00000079476	25388	0.41	0.37	0	0.26	2.03	2.25	2.8	2.36	Nlrp3	0.110169	0.00134444	K12800	biological_process:negative regulation of acute inflammatory response(GO:0002674);biological_process:positive regulation of type 2 immune response(GO:0002830);molecular_function:protein binding(GO:0005515);molecular_function:ATP binding(GO:0005524);cellular_component:extracellular region(GO:0005576);cellular_component:nucleus(GO:0005634);cellular_component:cytoplasm(GO:0005737);cellular_component…
ENSMUST00000096252	19329	0.11	0.39	0	0.166667	0.79	1.67	2.07	1.51	Gemin8	0.110375	0.0273618	_	biological_process:spliceosomal snRNP assembly(GO:0000387);cellular_component:nucleus(GO:0005634);cellular_component:cytoplasm(GO:0005737);cellular_component:cytosol(GO:0005829);cellular_component:SMN complex(GO:0032797);cellular_component:SMN-Sm protein complex(GO:0034719);cellular_component:Gemini of coiled bodies(GO:0097504)
ENSMUST00000200969	17672	0	0.38	0	0.126667	1	1.09	1.3	1.13	Slc37a3	0.112094	0.00291656	_	molecular_function:transporter activity(GO:0005215);cellular_component:cytosol(GO:0005829);biological_process:carbohydrate transport(GO:0008643);cellular_component:integral component of endoplasmic reticulum membrane(GO:0030176);biological_process:transmembrane transport(GO:0055085)
ENSMUST00000125731	24918	0.01	0.47	0.13	0.203333	2.3	1.41	1.68	1.79667	Dnajc17	0.113173	0.00584907	K09537	biological_process:negative regulation of transcription from RNA polymerase II promoter(GO:0000122);molecular_function:RNA binding(GO:0003723);cellular_component:nucleus(GO:0005634);cellular_component:cytoplasm(GO:0005737);biological_process:transcription, DNA-templated(GO:0006351);biological_process:toxin transport(GO:1901998)
ENSMUST00000126633	717	0.8	2.24	0	1.01333	5.95	8.48	12.13	8.85333	Ctnnb1	0.114458	0.0147888	_	biological_process:negative regulation of transcription from RNA polymerase II promoter(GO:0000122);biological_process:embryonic axis specification(GO:0000578);biological_process:cell morphogenesis involved in differentiation(GO:0000904);cellular_component:spindle pole(GO:0000922);molecular_function:RNA polymerase II core promoter proximal region sequence-specific DNA binding(GO:0000978);molecula…
ENSMUST00000078673	440730	0.19	0.13	0.11	0.143333	1.52	1.67	0.51	1.23333	Samd12	0.116216	0.0404995	_	molecular_function:molecular_function(GO:0003674);cellular_component:cellular_component(GO:0005575);biological_process:biological_process(GO:0008150)
ENSMUST00000205649	2888	0	1.75	0	0.583333	5.74	3.52	5.73	4.99667	Mfge8	0.116744	0.00937634	_	biological_process:angiogenesis(GO:0001525);molecular_function:phosphatidylserine binding(GO:0001786);molecular_function:integrin binding(GO:0005178);cellular_component:extracellular space(GO:0005615);biological_process:phagocytosis, recognition(GO:0006910);biological_process:phagocytosis, engulfment(GO:0006911);biological_process:cell adhesion(GO:0007155);biological_process:single fertilization(…
ENSMUST00000218491	14212	0	0	0.37	0.123333	0.79	1.17	1.13	1.03	Nampt	0.119741	0.00626692	_	molecular_function:nicotinate-nucleotide diphosphorylase (carboxylating) activity(GO:0004514);molecular_function:cytokine activity(GO:0005125);cellular_component:cytoplasm(GO:0005737);cellular_component:cytosol(GO:0005829);biological_process:female pregnancy(GO:0007565);biological_process:circadian rhythm(GO:0007623);molecular_function:drug binding(GO:0008144);biological_process:NAD biosynthetic …
ENSMUST00000170233	8161	0	0	0.86	0.286667	3.07	1.08	2.97	2.37333	Timm23	0.120787	0.0420743	_	cellular_component:mitochondrion(GO:0005739);cellular_component:mitochondrial inner membrane(GO:0005743);cellular_component:mitochondrial inner membrane presequence translocase complex(GO:0005744);cellular_component:mitochondrial intermembrane space(GO:0005758);molecular_function:protein channel activity(GO:0015266);molecular_function:P-P-bond-hydrolysis-driven protein transmembrane transporter a…
ENSMUST00000126478	2361	0.13	0.3	0	0.143333	1.21	1.14	1.08	1.14333	Saxo2	0.125364	0.000453777	_	molecular_function:molecular_function(GO:0003674);cellular_component:cellular_component(GO:0005575);molecular_function:microtubule binding(GO:0008017);biological_process:biological_process(GO:0008150)
ENSMUST00000129548	473863	0.43	0.03	0	0.153333	1.82	1.1	0.71	1.21	Cdh13	0.126722	0.0403474	_	biological_process:mitotic cell cycle(GO:0000278);biological_process:positive regulation of endothelial cell proliferation(GO:0001938);biological_process:positive regulation of cell-matrix adhesion(GO:0001954);biological_process:sprouting angiogenesis(GO:0002040);molecular_function:calcium ion binding(GO:0005509);molecular_function:protein binding(GO:0005515);cellular_component:extracellular spac…
ENSMUST00000213752	2205	0.03	0.96	1.01	0.666667	6.55	5.57	3.62	5.24667	Pcbp4	0.127065	0.00755421	_	molecular_function:DNA binding(GO:0003677);molecular_function:RNA binding(GO:0003723);molecular_function:mRNA 3'-UTR binding(GO:0003730);cellular_component:cytosol(GO:0005829);cellular_component:ribonucleoprotein complex(GO:0030529);biological_process:regulation of mRNA stability(GO:0043488);biological_process:negative regulation of mRNA splicing, via spliceosome(GO:0048025);biological_process:ne…
ENSMUST00000162994	166547	0.45	0	0.08	0.176667	1.77	1.38	0.93	1.36	Apbb2	0.129902	0.0133273	_	molecular_function:beta-amyloid binding(GO:0001540);biological_process:neuron migration(GO:0001764);molecular_function:protein binding(GO:0005515);cellular_component:nucleus(GO:0005634);cellular_component:cytoplasm(GO:0005737);biological_process:regulation of transcription, DNA-templated(GO:0006355);biological_process:cell cycle arrest(GO:0007050);biological_process:axon guidance(GO:0007411);mole…
ENSMUST00000060490	98632	0.1	0	0.42	0.173333	1.77	1.2	0.98	1.31667	Homer1	0.131646	0.0128767	_	biological_process:skeletal muscle contraction(GO:0003009);molecular_function:protein binding(GO:0005515);cellular_component:cytoplasm(GO:0005737);cellular_component:plasma membrane(GO:0005886);biological_process:G-protein coupled glutamate receptor signaling pathway(GO:0007216);cellular_component:postsynaptic density(GO:0014069);cellular_component:membrane(GO:0016020);cellular_component:Z disc(G…
ENSMUST00000202899	37174	0.83	0	0	0.276667	1.55	2.27	2.31	2.04333	Gsn	0.1354	0.00887933	_	cellular_component:ruffle(GO:0001726);cellular_component:podosome(GO:0002102);molecular_function:actin binding(GO:0003779);molecular_function:calcium ion binding(GO:0005509);molecular_function:protein binding(GO:0005515);cellular_component:extracellular region(GO:0005576);cellular_component:extracellular space(GO:0005615);cellular_component:nucleus(GO:0005634);cellular_component:cytoplasm(GO:0005…
ENSMUST00000101547	41715	0	0.53	0	0.176667	1.4	1.5	1.01	1.30333	Zfp934	0.13555	0.00822873	_	molecular_function:nucleic acid binding(GO:0003676);molecular_function:sequence-specific DNA binding transcription factor activity(GO:0003700);cellular_component:cellular_component(GO:0005575);cellular_component:intracellular(GO:0005622);biological_process:regulation of transcription, DNA-templated(GO:0006355);molecular_function:metal ion binding(GO:0046872)
ENSMUST00000200559	1309	0.24	0.18	0	0.14	1.05	0.5	1.51	1.02	Ttc14	0.137255	0.0429723	_	molecular_function:nucleic acid binding(GO:0003676);molecular_function:protein binding(GO:0005515);cellular_component:cellular_component(GO:0005575);biological_process:biological_process(GO:0008150)
ENSMUST00000159530	11557	0	0.59	0	0.196667	0.83	1.85	1.5	1.39333	Rb1cc1	0.141148	0.0287852	_	biological_process:autophagosome assembly(GO:0000045);cellular_component:pre-autophagosomal structure(GO:0000407);biological_process:mitochondrion degradation(GO:0000422);biological_process:liver development(GO:0001889);biological_process:positive regulation of protein phosphorylation(GO:0001934);molecular_function:protein binding(GO:0005515);cellular_component:nucleus(GO:0005634);cellular_compon…
ENSMUST00000125442	5220	0	0	1.34	0.446667	1.56	4.44	3.33	3.11	Dnaja1	0.143623	0.0486613	_	cellular_component:ubiquitin ligase complex(GO:0000151);molecular_function:G-protein coupled receptor binding(GO:0001664);molecular_function:ATPase activator activity(GO:0001671);molecular_function:protein binding(GO:0005515);molecular_function:ATP binding(GO:0005524);cellular_component:nucleus(GO:0005634);cellular_component:mitochondrion(GO:0005739);cellular_component:endoplasmic reticulum(GO:00…
ENSMUST00000212802	1310	0	0	0.5	0.166667	0.99	0.99	1.39	1.12333	Slc7a6	0.148368	0.0109714	_	cellular_component:plasma membrane(GO:0005886);cellular_component:integral component of plasma membrane(GO:0005887);molecular_function:L-amino acid transmembrane transporter activity(GO:0015179);molecular_function:antiporter activity(GO:0015297);cellular_component:basolateral plasma membrane(GO:0016323);cellular_component:intracellular membrane-bounded organelle(GO:0043231);biological_process:L-a…
ENSMUST00000059768	227488	0	0.52	0.01	0.176667	1.41	1.02	1.08	1.17	Tead1	0.150997	0.00913106	_	molecular_function:RNA polymerase II core promoter proximal region sequence-specific DNA binding transcription factor activity(GO:0000982);molecular_function:RNA polymerase II transcription factor binding(GO:0001085);molecular_function:transcription factor recruiting transcription factor activity(GO:0001134);molecular_function:core promoter proximal region DNA binding(GO:0001159);molecular_functi…
ENSMUST00000113920	37471	0	0.56	0	0.186667	1.68	0.83	1.19	1.23333	Olfm1	0.151351	0.0276181	_	molecular_function:beta-amyloid binding(GO:0001540);biological_process:atrioventricular valve formation(GO:0003190);molecular_function:protein binding(GO:0005515);cellular_component:extracellular space(GO:0005615);cellular_component:endoplasmic reticulum(GO:0005783);biological_process:positive regulation of gene expression(GO:0010628);biological_process:negative regulation of gene expression(GO:0…
ENSMUST00000122894	6834	0.37	0.16	0.44	0.323333	1.47	2.07	2.71	2.08333	Fam3a	0.1552	0.00873973	K09666	molecular_function:molecular_function(GO:0003674);cellular_component:cellular_component(GO:0005575);cellular_component:extracellular region(GO:0005576);biological_process:antifungal humoral response(GO:0019732);;
ENSMUST00000198412	74654	1.47	0.01	0	0.493333	2.91	3.33	3.24	3.16	Dclk1	0.156118	0.00615724	K08805	biological_process:neuron migration(GO:0001764);molecular_function:protein kinase activity(GO:0004672);molecular_function:protein serine/threonine kinase activity(GO:0004674);molecular_function:ATP binding(GO:0005524);cellular_component:intracellular(GO:0005622);biological_process:axonogenesis(GO:0007409);biological_process:brain development(GO:0007420);biological_process:response to virus(GO:000…
ENSMUST00000222234	2673	0	0.24	0.56	0.266667	1.88	1.66	1.49	1.67667	Eif5	0.159046	0.0020408	K03262	biological_process:formation of translation preinitiation complex(GO:0001731);molecular_function:RNA binding(GO:0003723);molecular_function:translation initiation factor activity(GO:0003743);molecular_function:GTP binding(GO:0005525);cellular_component:cytoplasm(GO:0005737);cellular_component:cytosol(GO:0005829);cellular_component:plasma membrane(GO:0005886);biological_process:regulation of trans…
ENSMUST00000169795	2011	0	0	1.27	0.423333	1.97	3.01	2.97	2.65	Ndnf	0.159748	0.0148529	_	biological_process:angiogenesis(GO:0001525);biological_process:neuron migration(GO:0001764);biological_process:response to ischemia(GO:0002931);molecular_function:glycosaminoglycan binding(GO:0005539);cellular_component:extracellular region(GO:0005576);cellular_component:proteinaceous extracellular matrix(GO:0005578);cellular_component:intracellular(GO:0005622);biological_process:nitric oxide med…
ENSMUST00000153354	1671	0	0.44	0.23	0.223333	1.19	1.92	1	1.37	Gm13596	0.163017	0.0203919	_	_
ENSMUST00000192227	433174	0.66	0.06	0	0.24	1.49	1.2	1.67	1.45333	Rgs7	0.165138	0.00847048	K16449	molecular_function:signal transducer activity(GO:0004871);molecular_function:GTPase activator activity(GO:0005096);molecular_function:protein binding(GO:0005515);cellular_component:nucleus(GO:0005634);cellular_component:cytoplasm(GO:0005737);cellular_component:cytosol(GO:0005829);cellular_component:heterotrimeric G-protein complex(GO:0005834);cellular_component:plasma membrane(GO:0005886);biologi…
ENSMUST00000159293	26573	0	0.44	0.83	0.423333	1.51	2.73	3.24	2.49333	43526	0.169786	0.0216908	_	cellular_component:mitochondrion(GO:0005739);cellular_component:mitochondrial outer membrane(GO:0005741);cellular_component:mitochondrial inner membrane(GO:0005743);cellular_component:peroxisome(GO:0005777);molecular_function:nitrate reductase activity(GO:0008940);molecular_function:molybdenum ion binding(GO:0030151);molecular_function:pyridoxal phosphate binding(GO:0030170);biological_process:ni…
ENSMUST00000106287	11409	0	0	0.6	0.2	1.21	1.3	0.91	1.14	Cant1	0.175439	0.0154902	K12304	molecular_function:guanosine-diphosphatase activity(GO:0004382);molecular_function:signal transducer activity(GO:0004871);molecular_function:calcium ion binding(GO:0005509);cellular_component:endoplasmic reticulum(GO:0005783);cellular_component:endoplasmic reticulum membrane(GO:0005789);biological_process:signal transduction(GO:0007165);biological_process:ribonucleoside diphosphate catabolic proc…
ENSMUST00000127818	12932	0	0	0.55	0.183333	1.12	0.66	1.27	1.01667	Ppp4r3b	0.180328	0.0325106	_	molecular_function:protein binding(GO:0005515);cellular_component:nucleus(GO:0005634);cellular_component:nucleoplasm(GO:0005654);cellular_component:cytoplasm(GO:0005737);cellular_component:centrosome(GO:0005813);biological_process:protein dephosphorylation(GO:0006470);cellular_component:nuclear speck(GO:0016607);biological_process:regulation of lipid metabolic process(GO:0019216);cellular_compone…
ENSMUST00000169723	1669	0.66	0.67	0	0.443333	2.06	2.94	2.22	2.40667	Pnpla2	0.184211	0.00495337	_	molecular_function:triglyceride lipase activity(GO:0004806);molecular_function:protein binding(GO:0005515);cellular_component:nucleoplasm(GO:0005654);cellular_component:lipid particle(GO:0005811);cellular_component:cytosol(GO:0005829);cellular_component:plasma membrane(GO:0005886);biological_process:negative regulation of sequestering of triglyceride(GO:0010891);biological_process:positive regula…
ENSMUST00000183618	4726	0.28	0.15	0.77	0.4	2.16	2.56	1.78	2.16667	Pet117	0.184615	0.0038536	K18188	cellular_component:mitochondrion(GO:0005739);biological_process:mitochondrial respiratory chain complex IV assembly(GO:0033617)
ENSMUST00000220731	20196	0	0.64	0	0.213333	0.76	1.39	1.18	1.11	Srd5a1	0.192192	0.0337301	_	molecular_function:3-oxo-5-alpha-steroid 4-dehydrogenase activity(GO:0003865);cellular_component:endoplasmic reticulum membrane(GO:0005789);biological_process:androgen biosynthetic process(GO:0006702);cellular_component:integral component of membrane(GO:0016021);biological_process:cell differentiation(GO:0030154);biological_process:male genitalia development(GO:0030539);biological_process:female …
ENSMUST00000044234	58827	0.45	0.28	0	0.243333	1.71	1.09	0.97	1.25667	Tgfbr1	0.193634	0.0185255	_	biological_process:activation of MAPKK activity(GO:0000186);biological_process:skeletal system development(GO:0001501);biological_process:angiogenesis(GO:0001525);biological_process:in utero embryonic development(GO:0001701);biological_process:kidney development(GO:0001822);biological_process:blastocyst development(GO:0001824);biological_process:epithelial to mesenchymal transition(GO:0001837);bi…
ENSMUST00000113768	15870	0	0.29	1.7	0.663333	4.52	2.31	3.39	3.40667	Mx1	0.194716	0.0293769	_	biological_process:mitochondrial fission(GO:0000266);biological_process:dynamin polymerization involved in mitochondrial fission(GO:0003374);molecular_function:GTPase activity(GO:0003924);molecular_function:protein binding(GO:0005515);molecular_function:GTP binding(GO:0005525);cellular_component:nucleus(GO:0005634);cellular_component:endoplasmic reticulum membrane(GO:0005789);molecular_function:m…
ENSMUST00000191103	2107	1.06	0	0.41	0.49	3.08	1.42	3.04	2.51333	Mx2	0.19496	0.0322017	_	biological_process:mitochondrial fission(GO:0000266);biological_process:dynamin polymerization involved in mitochondrial fission(GO:0003374);molecular_function:GTPase activity(GO:0003924);molecular_function:GTP binding(GO:0005525);molecular_function:microtubule binding(GO:0008017);biological_process:response to virus(GO:0009615);cellular_component:mitochondrial membrane(GO:0031966);biological_pro…
ENSMUST00000161523	31069	0	0.01	4.65	1.55333	7.78	9.17	6.33	7.76	Tmem63a	0.200172	0.0239579	K21989	molecular_function:molecular_function(GO:0003674);molecular_function:nucleic acid binding(GO:0003676);cellular_component:lysosomal membrane(GO:0005765);cellular_component:microtubule organizing center(GO:0005815);biological_process:ion transport(GO:0006811);biological_process:biological_process(GO:0008150);cellular_component:integral component of membrane(GO:0016021);cellular_component:intracellu…
ENSMUST00000123593	7062	2.14	0	0	0.713333	2.41	4.27	3.92	3.53333	Kif1b	0.201887	0.0366827	_	molecular_function:microtubule motor activity(GO:0003777);molecular_function:protein binding(GO:0005515);molecular_function:ATP binding(GO:0005524);cellular_component:mitochondrion(GO:0005739);cellular_component:kinesin complex(GO:0005871);cellular_component:microtubule(GO:0005874);cellular_component:microtubule associated complex(GO:0005875);biological_process:microtubule-based movement(GO:00070…
ENSMUST00000115011	22086	2.04	2.19	0.59	1.60667	7.79	5.63	10.22	7.88	Lman2l	0.203892	0.0115457	K10083	cellular_component:Golgi membrane(GO:0000139);cellular_component:endoplasmic reticulum membrane(GO:0005789);cellular_component:Golgi apparatus(GO:0005794);biological_process:protein transport(GO:0015031);cellular_component:integral component of membrane(GO:0016021);molecular_function:carbohydrate binding(GO:0030246);molecular_function:metal ion binding(GO:0046872)
ENSMUST00000092645	115152	1.31	0.15	0.84	0.766667	5.2	3.94	1.95	3.69667	Epb41l2	0.207394	0.0433455	K06107	molecular_function:actin binding(GO:0003779);molecular_function:structural constituent of cytoskeleton(GO:0005200);molecular_function:protein binding(GO:0005515);cellular_component:nucleus(GO:0005634);cellular_component:nucleoplasm(GO:0005654);cellular_component:cytoskeleton(GO:0005856);cellular_component:plasma membrane(GO:0005886);cellular_component:focal adhesion(GO:0005925);biological_process…
ENSMUST00000202203	8467	0.32	0.38	0.14	0.28	1.56	1.3	1.18	1.34667	Mpv17	0.207921	0.0013239	_	biological_process:mitochondrial genome maintenance(GO:0000002);cellular_component:mitochondrion(GO:0005739);cellular_component:mitochondrial inner membrane(GO:0005743);cellular_component:peroxisome(GO:0005777);cellular_component:integral component of membrane(GO:0016021);biological_process:glomerular basement membrane development(GO:0032836);biological_process:cellular response to reactive oxyge…
ENSMUST00000189134	50871	0.44	0.23	0.37	0.346667	1.9	1.72	1.31	1.64333	Rab6b	0.210953	0.00218923	_	cellular_component:Golgi membrane(GO:0000139);molecular_function:GTPase activity(GO:0003924);molecular_function:protein binding(GO:0005515);molecular_function:GTP binding(GO:0005525);cellular_component:endoplasmic reticulum-Golgi intermediate compartment(GO:0005793);cellular_component:Golgi apparatus(GO:0005794);cellular_component:cytosol(GO:0005829);biological_process:retrograde vesicle-mediated…
ENSMUST00000125711	2338	0.8	0.37	0.44	0.536667	3.48	2.63	1.51	2.54	Rad23a	0.211286	0.0267865	_	cellular_component:proteasome complex(GO:0000502);molecular_function:damaged DNA binding(GO:0003684);cellular_component:nucleus(GO:0005634);cellular_component:nucleoplasm(GO:0005654);cellular_component:cytoplasm(GO:0005737);cellular_component:microtubule organizing center(GO:0005815);cellular_component:cytosol(GO:0005829);biological_process:nucleotide-excision repair(GO:0006289);biological_proces…
ENSMUST00000110244	113110	0.86	0	1.28	0.713333	4.45	2.46	2.95	3.28667	Ext1	0.217039	0.0219974	_	cellular_component:Golgi membrane(GO:0000139);biological_process:ossification(GO:0001503);cellular_component:endoplasmic reticulum(GO:0005783);cellular_component:Golgi apparatus(GO:0005794);biological_process:glycosaminoglycan biosynthetic process(GO:0006024);biological_process:protein glycosylation(GO:0006486);biological_process:gastrulation(GO:0007369);biological_process:axon guidance(GO:000741…
ENSMUST00000128411	4306	0	0	1.06	0.353333	2.1	1.19	1.55	1.61333	Tgtp2	0.219008	0.0461902	_	molecular_function:GTP binding(GO:0005525);cellular_component:endoplasmic reticulum(GO:0005783);cellular_component:Golgi apparatus(GO:0005794);cellular_component:membrane(GO:0016020);molecular_function:hydrolase activity(GO:0016787);biological_process:innate immune response(GO:0045087)
ENSMUST00000135675	1673	0.45	0	0.42	0.29	1.22	1.13	1.61	1.32	Col16a1	0.219697	0.00760439	_	molecular_function:integrin binding(GO:0005178);cellular_component:proteinaceous extracellular matrix(GO:0005578);cellular_component:collagen trimer(GO:0005581);biological_process:cell adhesion(GO:0007155);biological_process:integrin activation(GO:0033622);biological_process:cell adhesion mediated by integrin(GO:0033627);biological_process:positive regulation of focal adhesion assembly(GO:0051894…
ENSMUST00000154970	8770	0.09	0.95	0.72	0.586667	1.8	3.26	2.91	2.65667	Pif1	0.220828	0.0153296	K15255	biological_process:mitochondrial genome maintenance(GO:0000002);molecular_function:magnesium ion binding(GO:0000287);biological_process:telomere maintenance(GO:0000723);cellular_component:nuclear chromosome, telomeric region(GO:0000784);molecular_function:protein binding(GO:0005515);molecular_function:ATP binding(GO:0005524);cellular_component:nucleus(GO:0005634);cellular_component:replication fo…
ENSMUST00000114023	34364	0	0.29	0.66	0.316667	1.33	1.65	1.32	1.43333	Cryzl1	0.22093	0.00705552	_	cellular_component:cytosol(GO:0005829);molecular_function:oxidoreductase activity(GO:0016491);biological_process:oxidation-reduction process(GO:0055114)
ENSMUST00000153171	1401	0.21	0	0.46	0.223333	1.19	0.89	0.92	1	Tarbp2	0.223333	0.00899593	_	molecular_function:double-stranded RNA binding(GO:0003725);molecular_function:protein binding(GO:0005515);cellular_component:nucleoplasm(GO:0005654);cellular_component:cytoplasm(GO:0005737);biological_process:spermatid development(GO:0007286);biological_process:single fertilization(GO:0007338);cellular_component:RISC complex(GO:0016442);cellular_component:nuclear body(GO:0016604);molecular_functi…
ENSMUST00000142679	45443	0.78	0.29	0	0.356667	1.06	1.81	1.9	1.59	Slmap	0.224319	0.0244329	_	cellular_component:extracellular space(GO:0005615);cellular_component:microtubule organizing center(GO:0005815);biological_process:muscle contraction(GO:0006936);cellular_component:integral component of membrane(GO:0016021);cellular_component:Z disc(GO:0030018);cellular_component:M band(GO:0031430);cellular_component:sarcolemma(GO:0042383);biological_process:protein localization to plasma membran…
ENSMUST00000118850	9676	4.13	0	0	1.37667	7.53	6.1	4.7	6.11	Kxd1	0.225314	0.0416864	K20818	molecular_function:protein binding(GO:0005515);cellular_component:lysosomal membrane(GO:0005765);biological_process:vesicle-mediated transport(GO:0016192);cellular_component:BLOC-1 complex(GO:0031083);biological_process:lysosome localization(GO:0032418);
ENSMUST00000178114	35157	0.61	0.78	0	0.463333	1.76	2.8	1.6	2.05333	Lipa	0.225649	0.0232304	K01052	biological_process:cell morphogenesis(GO:0000902);cellular_component:fibrillar center(GO:0001650);biological_process:cytokine production(GO:0001816);molecular_function:sterol esterase activity(GO:0004771);cellular_component:lysosome(GO:0005764);biological_process:inflammatory response(GO:0006954);biological_process:cell proliferation(GO:0008283);biological_process:lipid catabolic process(GO:00160…
ENSMUST00000145306	4781	0.5	0.42	0.27	0.396667	1.74	2.26	1.25	1.75	Obsl1	0.226667	0.0106443	_	biological_process:microtubule cytoskeleton organization(GO:0000226);cellular_component:cytoplasm(GO:0005737);cellular_component:Golgi apparatus(GO:0005794);cellular_component:centrosome(GO:0005813);cellular_component:muscle myosin complex(GO:0005859);biological_process:striated muscle contraction(GO:0006941);biological_process:actin filament organization(GO:0007015);biological_process:Golgi orga…
ENSMUST00000142735	6735	0.27	0.62	0.65	0.513333	1.68	2.04	2.74	2.15333	Rpl22	0.23839	0.00800638	K02891	biological_process:cytoplasmic translation(GO:0002181);molecular_function:RNA binding(GO:0003723);molecular_function:structural constituent of ribosome(GO:0003735);cellular_component:nucleus(GO:0005634);cellular_component:cytoplasm(GO:0005737);cellular_component:ribosome(GO:0005840);cellular_component:focal adhesion(GO:0005925);molecular_function:heparin binding(GO:0008201);cellular_component:cyt…
ENSMUST00000044338	11955	0.93	0.56	0.31	0.6	2.21	1.96	3.26	2.47667	Arhgap33	0.242261	0.01271	K17933	molecular_function:GTPase activator activity(GO:0005096);molecular_function:protein binding(GO:0005515);cellular_component:cytoplasm(GO:0005737);cellular_component:plasma membrane(GO:0005886);cellular_component:cell cortex(GO:0005938);biological_process:small GTPase mediated signal transduction(GO:0007264);biological_process:protein transport(GO:0015031);cellular_component:actin cytoskeleton(GO:0…
ENSMUST00000100650	97933	0	0	1.39	0.463333	1.75	1.63	2.28	1.88667	Gtf2ird1	0.245583	0.0477757	K03121	molecular_function:sequence-specific DNA binding RNA polymerase II transcription factor activity(GO:0000981);molecular_function:DNA binding(GO:0003677);molecular_function:sequence-specific DNA binding transcription factor activity(GO:0003700);cellular_component:nucleus(GO:0005634);cellular_component:nucleoplasm(GO:0005654);cellular_component:cytoplasm(GO:0005737);cellular_component:cytosol(GO:000…
ENSMUST00000060481	3628	0.37	0	0.47	0.28	0.98	0.97	1.43	1.12667	Dcaf12l1	0.248521	0.0153228	_	molecular_function:molecular_function(GO:0003674);cellular_component:cellular_component(GO:0005575);biological_process:biological_process(GO:0008150)
ENSMUST00000055304	8065	0.5	0.39	0	0.296667	0.88	1.03	1.67	1.19333	Pip5kl1	0.248603	0.0349401	_	molecular_function:protein binding(GO:0005515);molecular_function:ATP binding(GO:0005524);cellular_component:cytosol(GO:0005829);cellular_component:membrane(GO:0016020);molecular_function:1-phosphatidylinositol-4-phosphate 5-kinase activity(GO:0016308);cellular_component:cell projection(GO:0042995);biological_process:phosphatidylinositol phosphorylation(GO:0046854)
ENSMUST00000053568	66779	0.47	0	1.03	0.5	2.53	1.41	2.06	2	Lingo1	0.25	0.0271523	_	molecular_function:epidermal growth factor receptor binding(GO:0005154);molecular_function:protein binding(GO:0005515);cellular_component:proteinaceous extracellular matrix(GO:0005578);cellular_component:extracellular space(GO:0005615);cellular_component:intracellular(GO:0005622);cellular_component:plasma membrane(GO:0005886);biological_process:axonogenesis(GO:0007409);cellular_component:integral…
ENSMUST00000138907	9566	0.25	0.38	0.28	0.303333	1.2	1.56	0.87	1.21	Pik3ip1	0.250689	0.0111224	_	cellular_component:plasma membrane(GO:0005886);biological_process:negative regulation of phosphatidylinositol 3-kinase signaling(GO:0014067);cellular_component:integral component of membrane(GO:0016021);molecular_function:phosphatidylinositol 3-kinase catalytic subunit binding(GO:0036313);biological_process:negative regulation of phosphatidylinositol 3-kinase activity(GO:0043553);cellular_compone…
ENSMUST00000144303	8647	0.64	2	0.66	1.1	6.04	3.72	3.17	4.31	Ap1s1	0.25522	0.031397	K12394	molecular_function:protein binding(GO:0005515);cellular_component:Golgi apparatus(GO:0005794);cellular_component:trans-Golgi network(GO:0005802);cellular_component:cytosol(GO:0005829);cellular_component:coated pit(GO:0005905);biological_process:intracellular protein transport(GO:0006886);molecular_function:protein transporter activity(GO:0008565);biological_process:response to virus(GO:0009615);c…
ENSMUST00000216172	9556	0.72	0.32	0	0.346667	1.41	0.85	1.69	1.31667	Ncoa7	0.263291	0.0398352	_	cellular_component:intracellular(GO:0005622);cellular_component:nucleus(GO:0005634);biological_process:transcription, DNA-templated(GO:0006351);molecular_function:ligand-dependent nuclear receptor transcription coactivator activity(GO:0030374);molecular_function:nuclear hormone receptor binding(GO:0035257);biological_process:positive regulation of transcription from RNA polymerase II promoter(GO:…
ENSMUST00000084275	27833	1.33	0.01	1.77	1.03667	2.7	4.77	4.11	3.86	Zfp384	0.268566	0.0249952	_	molecular_function:nucleic acid binding(GO:0003676)
ENSMUST00000111675	50675	0.22	1.56	0.13	0.636667	2.68	2.28	2.09	2.35	Ctnnd1	0.270922	0.025625	_	biological_process:morphogenesis of a polarized epithelium(GO:0001738);biological_process:kidney development(GO:0001822);molecular_function:receptor binding(GO:0005102);molecular_function:protein binding(GO:0005515);cellular_component:nucleus(GO:0005634);cellular_component:cytoplasm(GO:0005737);cellular_component:cytosol(GO:0005829);cellular_component:plasma membrane(GO:0005886);cellular_componen…
ENSMUST00000220985	9304	0.9	0.38	0.57	0.616667	1.99	2.31	2.42	2.24	Pgf	0.275298	0.00123574	K16859	biological_process:angiogenesis(GO:0001525);biological_process:branching involved in ureteric bud morphogenesis(GO:0001658);biological_process:response to hypoxia(GO:0001666);biological_process:positive regulation of endothelial cell proliferation(GO:0001938);biological_process:sprouting angiogenesis(GO:0002040);molecular_function:vascular endothelial growth factor receptor binding(GO:0005172);ce…
ENSMUST00000159492	7838	0.77	0.22	0	0.33	1.51	1.09	0.98	1.19333	Hdgf	0.276536	0.0368903	_	biological_process:negative regulation of transcription from RNA polymerase II promoter(GO:0000122);molecular_function:nucleotide binding(GO:0000166);molecular_function:RNA polymerase II transcription corepressor activity(GO:0001106);molecular_function:transcription corepressor binding(GO:0001222);molecular_function:DNA binding(GO:0003677);molecular_function:RNA binding(GO:0003723);molecular_func…
ENSMUST00000169905	25769	1.35	1.38	0	0.91	2.36	3.36	4.11	3.27667	Mtdh	0.277721	0.0254856	_	biological_process:negative regulation of transcription from RNA polymerase II promoter(GO:0000122);molecular_function:RNA polymerase II transcription factor binding(GO:0001085);cellular_component:fibrillar center(GO:0001650);molecular_function:transcription coactivator activity(GO:0003713);molecular_function:RNA binding(GO:0003723);molecular_function:double-stranded RNA binding(GO:0003725);molec…
ENSMUST00000209039	4499	0.27	0.15	0.54	0.32	1.05	0.81	1.59	1.15	Fuz	0.278261	0.0323234	_	biological_process:establishment of planar polarity(GO:0001736);biological_process:neural tube closure(GO:0001843);biological_process:hair follicle development(GO:0001942);biological_process:cardiac septum development(GO:0003279);molecular_function:molecular_function(GO:0003674);cellular_component:cytoplasm(GO:0005737);cellular_component:cytoskeleton(GO:0005856);biological_process:negative regula…
ENSMUST00000125079	1468	0.38	0.26	0.21	0.283333	1.13	0.77	1.12	1.00667	Phf12	0.281457	0.00492274	_	biological_process:negative regulation of transcription from RNA polymerase II promoter(GO:0000122);molecular_function:RNA polymerase II regulatory region sequence-specific DNA binding(GO:0000977);molecular_function:RNA polymerase II transcription corepressor activity(GO:0001106);molecular_function:transcription corepressor binding(GO:0001222);molecular_function:chromatin binding(GO:0003682);mole…
ENSMUST00000077243	21730	0.66	0	0.41	0.356667	1.5	1.03	1.25	1.26	Haus7	0.283069	0.0185171	_	molecular_function:molecular_function(GO:0003674);cellular_component:cytoplasm(GO:0005737);cellular_component:centrosome(GO:0005813);cellular_component:spindle(GO:0005819);cellular_component:microtubule(GO:0005874);biological_process:centrosome cycle(GO:0007098);molecular_function:thioesterase binding(GO:0031996);biological_process:spindle assembly(GO:0051225);biological_process:cell division(GO:…
ENSMUST00000130368	17339	0.67	0.5	0.74	0.636667	2.72	2.45	1.55	2.24	Wdr61	0.284226	0.0113006	K12602	molecular_function:molecular_function(GO:0003674);cellular_component:nucleus(GO:0005634);cellular_component:nucleoplasm(GO:0005654);cellular_component:cytoplasm(GO:0005737);cellular_component:cytosol(GO:0005829);biological_process:transcription, DNA-templated(GO:0006351);biological_process:Wnt signaling pathway(GO:0016055);cellular_component:Cdc73/Paf1 complex(GO:0016593);biological_process:posit…
ENSMUST00000135999	6899	1.25	0.78	0.37	0.8	2.51	2.88	2.88	2.75667	Zdhhc18	0.290206	0.00228287	_	cellular_component:Golgi apparatus(GO:0005794);cellular_component:integral component of membrane(GO:0016021);molecular_function:palmitoyltransferase activity(GO:0016409);biological_process:protein palmitoylation(GO:0018345);molecular_function:protein-cysteine S-palmitoyltransferase activity(GO:0019706);biological_process:cellular protein localization(GO:0034613)
ENSMUST00000135238	3786	0	0.56	0.36	0.306667	0.71	1.35	1.08	1.04667	9130024F11Rik	0.292994	0.0403415	_	_
ENSMUST00000126744	11080	0.43	0	0.47	0.3	1.1	0.98	0.99	1.02333	Atat1	0.29316	0.00960155	_	molecular_function:lysine N-acetyltransferase activity, acting on acetyl phosphate as donor(GO:0004468);cellular_component:Golgi apparatus(GO:0005794);cellular_component:cytosol(GO:0005829);cellular_component:microtubule(GO:0005874);cellular_component:coated pit(GO:0005905);cellular_component:focal adhesion(GO:0005925);biological_process:spermatogenesis(GO:0007283);molecular_function:tubulin N-ac…
ENSMUST00000117110	14764	0.51	0.69	0	0.4	1.63	1.01	1.34	1.32667	Zfp455	0.301508	0.0275622	_	molecular_function:nucleic acid binding(GO:0003676);molecular_function:sequence-specific DNA binding transcription factor activity(GO:0003700);cellular_component:cellular_component(GO:0005575);cellular_component:intracellular(GO:0005622);biological_process:regulation of transcription, DNA-templated(GO:0006355);molecular_function:metal ion binding(GO:0046872)
ENSMUST00000108611	4221	1.25	0.37	0.75	0.79	1.71	3.34	2.81	2.62	Eif5a	0.301527	0.0281163	K03263	molecular_function:RNA binding(GO:0003723);molecular_function:translation elongation factor activity(GO:0003746);cellular_component:nucleus(GO:0005634);cellular_component:annulate lamellae(GO:0005642);cellular_component:nuclear pore(GO:0005643);cellular_component:cytoplasm(GO:0005737);cellular_component:endoplasmic reticulum membrane(GO:0005789);biological_process:mRNA export from nucleus(GO:0006…
ENSMUST00000176353	18997	1.47	0.58	0.68	0.91	4.25	2.44	2.32	3.00333	Traf7	0.302997	0.0377776	K10646	biological_process:negative regulation of transcription from RNA polymerase II promoter(GO:0000122);cellular_component:ubiquitin ligase complex(GO:0000151);biological_process:activation of MAPKKK activity(GO:0000185);molecular_function:ubiquitin-protein transferase activity(GO:0004842);molecular_function:protein binding(GO:0005515);cellular_component:nucleus(GO:0005634);cellular_component:cytosol…
ENSMUST00000209294	9366	0.37	0.59	0	0.32	0.98	1.11	1.05	1.04667	Sigirr	0.305732	0.0145621	K05169	biological_process:negative regulation of cytokine-mediated signaling pathway(GO:0001960);biological_process:acute-phase response(GO:0006953);biological_process:signal transduction(GO:0007165);cellular_component:membrane(GO:0016020);cellular_component:integral component of membrane(GO:0016021);biological_process:negative regulation of sequence-specific DNA binding transcription factor activity(GO…
ENSMUST00000172790	466	0.29	0.33	0.35	0.323333	1.49	1.08	0.6	1.05667	Dap3	0.305994	0.0466454	_	molecular_function:RNA binding(GO:0003723);molecular_function:structural constituent of ribosome(GO:0003735);cellular_component:nucleoplasm(GO:0005654);cellular_component:mitochondrion(GO:0005739);cellular_component:mitochondrial matrix(GO:0005759);cellular_component:mitochondrial small ribosomal subunit(GO:0005763);biological_process:apoptotic mitochondrial changes(GO:0008637)
ENSMUST00000176404	6452	0.57	0.38	0	0.316667	1.33	1.08	0.67	1.02667	Stx5a	0.308442	0.0496686	_	_
ENSMUST00000189347	35783	1.49	1.49	1.01	1.33	3.72	5.11	4.06	4.29667	Stat1	0.309542	0.00269472	K11220	biological_process:negative regulation of transcription from RNA polymerase II promoter(GO:0000122);cellular_component:nuclear chromatin(GO:0000790);molecular_function:RNA polymerase II core promoter proximal region sequence-specific DNA binding(GO:0000978);molecular_function:RNA polymerase II core promoter sequence-specific DNA binding(GO:0000979);molecular_function:RNA polymerase II core promot…
ENSMUST00000221730	3224	0.8	1.36	0	0.72	2.45	1.93	2.57	2.31667	Mrpl36	0.310791	0.0223148	K02919	molecular_function:structural constituent of ribosome(GO:0003735);cellular_component:mitochondrion(GO:0005739);cellular_component:mitochondrial large ribosomal subunit(GO:0005762);biological_process:translation(GO:0006412);cellular_component:nuclear body(GO:0016604)
ENSMUST00000135328	1468	0.79	1.12	0.82	0.91	1.92	3.87	2.99	2.92667	Nsmf	0.310934	0.0245382	_	cellular_component:nucleus(GO:0005634);cellular_component:nuclear envelope(GO:0005635);cellular_component:nucleoplasm(GO:0005654);cellular_component:nuclear euchromatin(GO:0005719);cellular_component:cytoplasm(GO:0005737);cellular_component:postsynaptic density(GO:0014069);cellular_component:membrane(GO:0016020);cellular_component:nuclear matrix(GO:0016363);cellular_component:cell junction(GO:003…
ENSMUST00000131157	41695	0.5	1.09	1.26	0.95	4.01	3.21	1.81	3.01	Dlgap4	0.315615	0.0392982	_	molecular_function:protein binding(GO:0005515);biological_process:protein complex assembly(GO:0006461);cellular_component:membrane(GO:0016020);molecular_function:protein domain specific binding(GO:0019904);biological_process:signaling(GO:0023052);cellular_component:synapse(GO:0045202)
ENSMUST00000123869	41713	0.63	0.22	0.5	0.45	0.93	1.69	1.57	1.39667	Mlh1	0.322196	0.0233551	K08734	biological_process:nuclear-transcribed mRNA poly(A) tail shortening(GO:0000289);biological_process:resolution of meiotic recombination intermediates(GO:0000712);cellular_component:condensed chromosome(GO:0000793);cellular_component:condensed nuclear chromosome(GO:0000794);cellular_component:synaptonemal complex(GO:0000795);cellular_component:male germ cell nucleus(GO:0001673);biological_process:s…
ENSMUST00000173041	1872	0.39	0	1.29	0.56	1.56	1.98	1.66	1.73333	Nnat	0.323077	0.0434311	_	cellular_component:cytoplasm(GO:0005737);biological_process:brain development(GO:0007420);biological_process:response to glucose(GO:0009749);biological_process:positive regulation of insulin secretion(GO:0032024);biological_process:regulation of protein localization(GO:0032880)
ENSMUST00000200366	1604	0.69	0.32	0.11	0.373333	0.97	1.03	1.42	1.14	Shisa5	0.327485	0.0254425	_	molecular_function:signal transducer activity(GO:0004871);cellular_component:nuclear envelope(GO:0005635);cellular_component:endoplasmic reticulum(GO:0005783);cellular_component:endoplasmic reticulum membrane(GO:0005789);cellular_component:integral component of membrane(GO:0016021);cellular_component:nuclear membrane(GO:0031965);biological_process:intrinsic apoptotic signaling pathway in response…
ENSMUST00000162234	25305	0	0.7	0.77	0.49	1.22	2	1.25	1.49	Scyl3	0.328859	0.0477111	_	molecular_function:protein kinase activity(GO:0004672);molecular_function:ATP binding(GO:0005524);cellular_component:cytoplasm(GO:0005737);cellular_component:Golgi apparatus(GO:0005794);biological_process:protein phosphorylation(GO:0006468);biological_process:biological_process(GO:0008150);cellular_component:lamellipodium(GO:0030027)
ENSMUST00000197968	8121	0.2	0.67	0.27	0.38	1.49	0.95	1.02	1.15333	Chfr	0.32948	0.0259993	_	molecular_function:nucleotide binding(GO:0000166);biological_process:protein polyubiquitination(GO:0000209);biological_process:mitotic cell cycle(GO:0000278);molecular_function:ubiquitin-protein transferase activity(GO:0004842);molecular_function:protein binding(GO:0005515);cellular_component:nucleus(GO:0005634);biological_process:ubiquitin-dependent protein catabolic process(GO:0006511);biologic…
ENSMUST00000133440	54238	0.46	0.18	0.37	0.336667	0.96	1.27	0.8	1.01	Srl	0.333333	0.0138245	_	biological_process:store-operated calcium entry(GO:0002115);molecular_function:GTP binding(GO:0005525);biological_process:response to muscle activity involved in regulation of muscle adaptation(GO:0014873);cellular_component:sarcoplasmic reticulum lumen(GO:0033018)
ENSMUST00000138650	1689	0.87	2.82	0.71	1.46667	3.23	4.67	5.24	4.38	Myo6	0.334855	0.0322273	_	cellular_component:ruffle(GO:0001726);molecular_function:motor activity(GO:0003774);molecular_function:protein binding(GO:0005515);molecular_function:calmodulin binding(GO:0005516);molecular_function:ATP binding(GO:0005524);cellular_component:nucleus(GO:0005634);cellular_component:nucleoplasm(GO:0005654);cellular_component:cytoplasm(GO:0005737);cellular_component:Golgi apparatus(GO:0005794);cellu…
ENSMUST00000149850	17857	0.64	0.67	0	0.436667	1.6	1.1	1.21	1.30333	Snapc4	0.335038	0.031135	K09453	molecular_function:sequence-specific DNA binding RNA polymerase II transcription factor activity(GO:0000981);molecular_function:RNA polymerase II transcription factor recruiting transcription factor activity(GO:0001135);molecular_function:DNA binding(GO:0003677);biological_process:regulation of transcription from RNA polymerase II promoter(GO:0006357);cellular_component:snRNA-activating protein c…
ENSMUST00000109685	93295	1.43	1.19	0	0.873333	2.01	3.12	2.67	2.6	Itch	0.335897	0.0343248	K05632	cellular_component:ubiquitin ligase complex(GO:0000151);biological_process:protein polyubiquitination(GO:0000209);biological_process:positive regulation of T cell anergy(GO:0002669);molecular_function:ubiquitin-protein transferase activity(GO:0004842);molecular_function:protein binding(GO:0005515);cellular_component:nucleus(GO:0005634);cellular_component:nucleoplasm(GO:0005654);cellular_component…
ENSMUST00000154457	1308	0.95	0.62	0.82	0.796667	2.04	3.23	1.8	2.35667	Ccdc142os	0.338048	0.0261002	_	_
ENSMUST00000183174	1035	4.32	0.03	6.96	3.77	11.24	12.38	9.7	11.1067	Bgn	0.339436	0.0275013	_	biological_process:blood vessel remodeling(GO:0001974);molecular_function:protein kinase inhibitor activity(GO:0004860);molecular_function:glycosaminoglycan binding(GO:0005539);cellular_component:proteinaceous extracellular matrix(GO:0005578);cellular_component:extracellular space(GO:0005615);cellular_component:intracellular(GO:0005622);cellular_component:cytoplasm(GO:0005737);biological_process:…
ENSMUST00000124747	13599	0.59	1.03	0.21	0.61	2.03	1.64	1.67	1.78	Crem	0.342697	0.0120113	K09050	biological_process:negative regulation of transcription from RNA polymerase II promoter(GO:0000122);molecular_function:RNA polymerase II regulatory region sequence-specific DNA binding(GO:0000977);molecular_function:DNA binding(GO:0003677);molecular_function:sequence-specific DNA binding transcription factor activity(GO:0003700);molecular_function:protein binding(GO:0005515);cellular_component:nu…
ENSMUST00000002297	23407	0.4	0.9	0.38	0.56	1.96	1.49	1.38	1.61	Mov10	0.347826	0.0129862	_	cellular_component:cytoplasmic mRNA processing body(GO:0000932);molecular_function:RNA binding(GO:0003723);molecular_function:helicase activity(GO:0004386);molecular_function:protein binding(GO:0005515);molecular_function:ATP binding(GO:0005524);cellular_component:extracellular space(GO:0005615);cellular_component:cytosol(GO:0005829);biological_process:gene silencing by miRNA(GO:0035195);biologic…
ENSMUST00000087475	19210	2.35	1.09	2.36	1.93333	5.97	4.8	5.56	5.44333	Tmem237	0.355175	0.00295817	_	molecular_function:molecular_function(GO:0003674);cellular_component:membrane(GO:0016020);cellular_component:integral component of membrane(GO:0016021);biological_process:regulation of Wnt signaling pathway(GO:0030111);cellular_component:ciliary transition zone(GO:0035869);biological_process:cilium morphogenesis(GO:0060271)
ENSMUST00000191011	23171	1.51	2.01	1.33	1.61667	5.54	5.04	3.07	4.55	Apbb1	0.355311	0.0198379	K04529	biological_process:negative regulation of transcription from RNA polymerase II promoter(GO:0000122);molecular_function:beta-amyloid binding(GO:0001540);biological_process:neuron migration(GO:0001764);molecular_function:chromatin binding(GO:0003682);molecular_function:protein binding(GO:0005515);cellular_component:nucleus(GO:0005634);cellular_component:cytoplasm(GO:0005737);cellular_component:plas…
ENSMUST00000206847	7425	0.35	0.9	0.61	0.62	2.07	1.76	1.4	1.74333	Ceacam10	0.355641	0.0109413	K06499	molecular_function:molecular_function(GO:0003674);cellular_component:extracellular region(GO:0005576);cellular_component:extracellular space(GO:0005615);biological_process:sperm motility(GO:0030317)
ENSMUST00000220197	7909	0.38	0.8	0	0.393333	1.07	1.2	1.02	1.09667	Pln	0.358663	0.0413337	_	biological_process:regulation of the force of heart contraction(GO:0002026);molecular_function:calcium channel regulator activity(GO:0005246);molecular_function:protein binding(GO:0005515);biological_process:calcium ion transport(GO:0006816);biological_process:cellular calcium ion homeostasis(GO:0006874);biological_process:Notch signaling pathway(GO:0007219);biological_process:regulation of heart…
ENSMUST00000073581	1095824	0.53	0.5	0.08	0.37	0.89	1.08	1.06	1.01	Prkg1	0.366337	0.0152295	_	biological_process:neuron migration(GO:0001764);molecular_function:protein kinase activity(GO:0004672);molecular_function:protein serine/threonine kinase activity(GO:0004674);molecular_function:cGMP-dependent protein kinase activity(GO:0004692);molecular_function:calcium channel regulator activity(GO:0005246);molecular_function:protein binding(GO:0005515);molecular_function:ATP binding(GO:0005524…
ENSMUST00000200845	695	0.56	0.61	0.51	0.56	1.58	1.72	1.23	1.51	Fndc4	0.370861	0.00306943	_	molecular_function:molecular_function(GO:0003674);cellular_component:endoplasmic reticulum(GO:0005783);cellular_component:plasma membrane(GO:0005886);biological_process:biological_process(GO:0008150);cellular_component:integral component of membrane(GO:0016021)
ENSMUST00000144890	9576	0.82	0.35	0.5	0.556667	1.88	1	1.6	1.49333	Ddx49	0.372768	0.0334351	_	molecular_function:RNA binding(GO:0003723);molecular_function:ATP-dependent RNA helicase activity(GO:0004004);molecular_function:ATP binding(GO:0005524);cellular_component:nucleolus(GO:0005730);cellular_component:cytoplasm(GO:0005737);biological_process:RNA secondary structure unwinding(GO:0010501)
ENSMUST00000147297	5116	1.84	0.79	0.99	1.20667	2.68	4.19	2.81	3.22667	Alg8	0.373967	0.0253625	_	molecular_function:alpha-1,3-mannosyltransferase activity(GO:0000033);cellular_component:endoplasmic reticulum membrane(GO:0005789);biological_process:protein N-linked glycosylation(GO:0006487);biological_process:oligosaccharide-lipid intermediate biosynthetic process(GO:0006490);cellular_component:integral component of membrane(GO:0016021);molecular_function:dolichyl pyrophosphate Man9GlcNAc2 al…
ENSMUST00000172681	46607	1.33	0.54	0.23	0.7	2.03	2.16	1.36	1.85	Banp	0.378378	0.0488035	_	molecular_function:p53 binding(GO:0002039);molecular_function:DNA binding(GO:0003677);molecular_function:protein binding(GO:0005515);cellular_component:nucleus(GO:0005634);cellular_component:nucleoplasm(GO:0005654);biological_process:transcription, DNA-templated(GO:0006351);biological_process:cell cycle(GO:0007049);biological_process:multicellular organismal development(GO:0007275);biological_pro…
ENSMUST00000134806	1830	0.38	0.65	0.25	0.426667	1.19	1.41	0.74	1.11333	Tmem68	0.383234	0.0403544	_	molecular_function:molecular_function(GO:0003674);cellular_component:cellular_component(GO:0005575);biological_process:biological_process(GO:0008150);biological_process:metabolic process(GO:0008152);cellular_component:integral component of membrane(GO:0016021);molecular_function:transferase activity, transferring acyl groups(GO:0016746)
ENSMUST00000211045	1266	0.67	0.47	0.5	0.546667	1.33	1.72	1.22	1.42333	Ckap2	0.384075	0.00590053	_	biological_process:mitotic cytokinesis(GO:0000281);cellular_component:spindle pole(GO:0000922);molecular_function:molecular_function(GO:0003674);cellular_component:centrosome(GO:0005813);cellular_component:cytosol(GO:0005829);cellular_component:cytoplasmic microtubule(GO:0005881);biological_process:apoptotic process(GO:0006915);biological_process:negative regulation of microtubule depolymerizatio…
ENSMUST00000041318	36872	2.8	2.99	3.67	3.15333	6.55	8	10.05	8.2	Ndrg4	0.384553	0.0085819	_	molecular_function:protein binding(GO:0005515);cellular_component:cytoplasm(GO:0005737);cellular_component:cytosol(GO:0005829);biological_process:signal transduction(GO:0007165);biological_process:brain development(GO:0007420);biological_process:visual learning(GO:0008542);biological_process:negative regulation of platelet-derived growth factor receptor signaling pathway(GO:0010642);biological_pr…
ENSMUST00000033634	72543	1.25	1.73	0.98	1.32	3.17	3.64	3.47	3.42667	Acsl4	0.385214	0.00123923	K01897	biological_process:long-chain fatty acid metabolic process(GO:0001676);molecular_function:long-chain fatty acid-CoA ligase activity(GO:0004467);molecular_function:ATP binding(GO:0005524);cellular_component:cytoplasm(GO:0005737);cellular_component:mitochondrion(GO:0005739);cellular_component:mitochondrial outer membrane(GO:0005741);cellular_component:peroxisomal membrane(GO:0005778);cellular_compo…
ENSMUST00000170221	519	0.77	0.62	0.94	0.776667	2.41	1.53	2.08	2.00667	Lgals1-ps2	0.387043	0.0107505	_	_
ENSMUST00000074241	15950	0.22	0.74	0.28	0.413333	1.33	0.87	0.99	1.06333	Thnsl2	0.388715	0.0387005	_	molecular_function:threonine synthase activity(GO:0004795);biological_process:serine family amino acid catabolic process(GO:0009071);biological_process:threonine biosynthetic process(GO:0009088);biological_process:dephosphorylation(GO:0016311);molecular_function:pyridoxal phosphate binding(GO:0030170);biological_process:2-oxobutyrate biosynthetic process(GO:0046360);molecular_function:serine bind…
ENSMUST00000144209	6716	0.39	1.19	0.78	0.786667	2.32	1.46	2.28	2.02	Spaca9	0.389439	0.0273727	_	cellular_component:acrosomal vesicle(GO:0001669);cellular_component:cytoplasm(GO:0005737);cellular_component:cytoplasmic microtubule(GO:0005881);biological_process:biological_process(GO:0008150);molecular_function:calcium-dependent protein binding(GO:0048306)
ENSMUST00000120327	16663	1.52	0.67	1.49	1.22667	3	3.92	2.52	3.14667	Tmem175	0.389831	0.0180075	_	cellular_component:lysosome(GO:0005764);cellular_component:lysosomal membrane(GO:0005765);cellular_component:endosome(GO:0005768);cellular_component:endosome membrane(GO:0010008);cellular_component:integral component of membrane(GO:0016021);molecular_function:potassium ion leak channel activity(GO:0022841);biological_process:regulation of lysosomal lumen pH(GO:0035751);biological_process:potassiu…
ENSMUST00000167364	33517	1.2	0.84	1.14	1.06	2.34	2.66	3.14	2.71333	Trim36	0.390663	0.00303623	K12013	biological_process:microtubule bundle formation(GO:0001578);cellular_component:acrosomal vesicle(GO:0001669);molecular_function:ubiquitin-protein transferase activity(GO:0004842);biological_process:acrosome reaction(GO:0007340);molecular_function:zinc ion binding(GO:0008270);cellular_component:microtubule cytoskeleton(GO:0015630);biological_process:protein ubiquitination(GO:0016567);biological_pr…
ENSMUST00000169656	54801	0.51	0.21	0.56	0.426667	1.13	0.8	1.33	1.08667	Fbxo16	0.392638	0.0251884	K10299	molecular_function:molecular_function(GO:0003674);cellular_component:cellular_component(GO:0005575);biological_process:biological_process(GO:0008150)
ENSMUST00000173202	3035	2.46	2.57	1.92	2.31667	5.03	7.04	5.62	5.89667	Sra1	0.392877	0.00471809	_	molecular_function:DNA binding(GO:0003677);molecular_function:transcription cofactor activity(GO:0003712);molecular_function:transcription coactivator activity(GO:0003713);molecular_function:RNA binding(GO:0003723);cellular_component:nucleus(GO:0005634);cellular_component:nucleoplasm(GO:0005654);cellular_component:transcription factor complex(GO:0005667);cellular_component:cytoplasm(GO:0005737);c…
ENSMUST00000106003	3501	1.93	1.12	2.23	1.76	2.85	4.77	5.75	4.45667	Rplp2	0.394914	0.0419439	K02943	biological_process:cytoplasmic translation(GO:0002181);molecular_function:structural constituent of ribosome(GO:0003735);cellular_component:focal adhesion(GO:0005925);biological_process:translational elongation(GO:0006414);cellular_component:membrane(GO:0016020);cellular_component:cytosolic large ribosomal subunit(GO:0022625);cellular_component:extracellular exosome(GO:0070062)
ENSMUST00000206349	9281	1.48	1.62	2.08	1.72667	3.77	4.46	4.72	4.31667	Ino80e	0.4	0.00153186	K11669	molecular_function:molecular_function(GO:0003674);cellular_component:nucleus(GO:0005634);cellular_component:nucleolus(GO:0005730);biological_process:DNA replication(GO:0006260);biological_process:DNA repair(GO:0006281);biological_process:biological_process(GO:0008150);cellular_component:Ino80 complex(GO:0031011)
ENSMUST00000129683	7268	0.2	0.59	0.42	0.403333	0.96	1.13	0.92	1.00333	Psmd13	0.401993	0.00990412	_	cellular_component:proteasome complex(GO:0000502);molecular_function:endopeptidase activity(GO:0004175);molecular_function:structural molecule activity(GO:0005198);cellular_component:nucleus(GO:0005634);cellular_component:cytosol(GO:0005829);cellular_component:proteasome regulatory particle(GO:0005838);biological_process:ubiquitin-dependent protein catabolic process(GO:0006511);biological_process…
ENSMUST00000118816	9249	1.51	0.96	0.49	0.986667	2.49	1.89	2.98	2.45333	Cox18	0.402174	0.0273095	K17797	cellular_component:mitochondrion(GO:0005739);biological_process:respiratory chain complex IV assembly(GO:0008535);molecular_function:protein transporter activity(GO:0008565);biological_process:protein transport(GO:0015031);cellular_component:integral component of mitochondrial inner membrane(GO:0031305);biological_process:protein insertion into mitochondrial membrane(GO:0051204)
ENSMUST00000052368	117362	0.18	0.52	0.59	0.43	0.91	1.33	0.96	1.06667	Kdm6a	0.403125	0.0254802	K11447	molecular_function:RNA polymerase II core promoter proximal region sequence-specific DNA binding(GO:0000978);biological_process:in utero embryonic development(GO:0001701);biological_process:neural tube closure(GO:0001843);biological_process:heart morphogenesis(GO:0003007);biological_process:respiratory system process(GO:0003016);molecular_function:protein binding(GO:0005515);cellular_component:nu…
ENSMUST00000152265	6779	1.64	1.36	0.77	1.25667	3.75	3.52	2.02	3.09667	Trafd1	0.405813	0.0374074	_	molecular_function:protein binding(GO:0005515);cellular_component:cellular_component(GO:0005575);molecular_function:zinc ion binding(GO:0008270);biological_process:response to cytokine(GO:0034097);biological_process:negative regulation of innate immune response(GO:0045824)
ENSMUST00000067098	17185	0.61	0.65	0.2	0.486667	1.08	1.05	1.46	1.19667	Ffar4	0.406685	0.0220041	K08425	molecular_function:G-protein coupled receptor activity(GO:0004930);molecular_function:fatty acid binding(GO:0005504);molecular_function:protein binding(GO:0005515);cellular_component:plasma membrane(GO:0005886);cellular_component:integral component of plasma membrane(GO:0005887);biological_process:G-protein coupled receptor signaling pathway(GO:0007186);molecular_function:taste receptor activity(…
ENSMUST00000162608	10756	0.36	0.55	0.72	0.543333	1.23	1.63	1.11	1.32333	Gm16556	0.410579	0.0143939	_	_
ENSMUST00000029404	462154	1.6	0.62	0.46	0.893333	1.86	2.7	1.95	2.17	Ppfia2	0.411674	0.0454695	_	molecular_function:protein binding(GO:0005515);cellular_component:cytoplasm(GO:0005737);biological_process:biological_process(GO:0008150);cellular_component:cell surface(GO:0009986);molecular_function:protein complex binding(GO:0032403);cellular_component:synapse(GO:0045202);cellular_component:extracellular exosome(GO:0070062)
ENSMUST00000220049	37669	1.02	0.83	1.46	1.10333	3.25	2.68	2.04	2.65667	Baz2a	0.415307	0.0172358	K15224	biological_process:chromatin silencing at rDNA(GO:0000183);molecular_function:RNA polymerase I CORE element sequence-specific DNA binding(GO:0001164);molecular_function:DNA binding(GO:0003677);molecular_function:RNA binding(GO:0003723);molecular_function:protein binding(GO:0005515);cellular_component:nucleoplasm(GO:0005654);cellular_component:chromatin silencing complex(GO:0005677);cellular_compo…
ENSMUST00000114180	7387	0.73	0.96	0.42	0.703333	1.36	1.98	1.69	1.67667	Taz	0.419483	0.0149404	_	cellular_component:nucleus(GO:0005634);cellular_component:cytoplasm(GO:0005737);cellular_component:mitochondrion(GO:0005739);cellular_component:cytosol(GO:0005829);biological_process:muscle contraction(GO:0006936);biological_process:inner mitochondrial membrane organization(GO:0007007);biological_process:heart development(GO:0007507);biological_process:skeletal muscle tissue development(GO:000751…
ENSMUST00000182553	3584	0.97	0.96	0.86	0.93	1.81	2.6	2.2	2.20333	Kat6b	0.422088	0.00526464	_	cellular_component:nucleosome(GO:0000786);molecular_function:DNA binding(GO:0003677);molecular_function:histone acetyltransferase activity(GO:0004402);biological_process:nucleosome assembly(GO:0006334);biological_process:transcription, DNA-templated(GO:0006351);molecular_function:transcription factor binding(GO:0008134);molecular_function:acetyltransferase activity(GO:0016407);biological_process:…
ENSMUST00000145137	1836	1.22	0.36	0.73	0.77	2.12	1.59	1.75	1.82	Aif1l	0.423077	0.0234455	_	molecular_function:calcium ion binding(GO:0005509);cellular_component:cytoplasm(GO:0005737);cellular_component:actin filament(GO:0005884);cellular_component:focal adhesion(GO:0005925);biological_process:biological_process(GO:0008150);cellular_component:actin cytoskeleton(GO:0015629);cellular_component:ruffle membrane(GO:0032587);cellular_component:protein complex(GO:0043234);molecular_function:ac…
ENSMUST00000145001	15658	1.52	1.93	2.14	1.86333	4.02	4.81	4.37	4.4	Polr3gl	0.423485	0.000968982	_	cellular_component:nuclear chromatin(GO:0000790);molecular_function:DNA-directed RNA polymerase activity(GO:0003899);cellular_component:DNA-directed RNA polymerase III complex(GO:0005666);biological_process:transcription from RNA polymerase III promoter(GO:0006383)
ENSMUST00000121250	522	2.31	3.27	2.73	2.77	7.62	4.75	7.16	6.51	Gm12978	0.425499	0.0159771	_	_
ENSMUST00000168074	3338	0.42	0.48	0.4	0.433333	1.06	1.07	0.88	1.00333	Ifngr1	0.431894	0.00100283	_	molecular_function:cytokine receptor activity(GO:0004896);cellular_component:endoplasmic reticulum(GO:0005783);cellular_component:plasma membrane(GO:0005886);cellular_component:postsynaptic density(GO:0014069);cellular_component:integral component of membrane(GO:0016021);biological_process:cytokine-mediated signaling pathway(GO:0019221);molecular_function:cytokine binding(GO:0019955);cellular_com…
ENSMUST00000145791	9181	1.56	0.93	1.07	1.18667	2.28	2.61	3.35	2.74667	Tcirg1	0.432039	0.0134611	K02154	cellular_component:vacuolar proton-transporting V-type ATPase, V0 domain(GO:0000220);cellular_component:mitochondrion(GO:0005739);cellular_component:lysosomal membrane(GO:0005765);cellular_component:plasma membrane(GO:0005886);biological_process:vacuolar acidification(GO:0007035);biological_process:protein catabolic process in the vacuole(GO:0007039);biological_process:ATP synthesis coupled proto…
ENSMUST00000200816	4985	0.72	0.18	0.51	0.47	0.94	1.36	0.95	1.08333	Slc5a6	0.433846	0.0428508	_	biological_process:sodium ion transport(GO:0006814);molecular_function:sodium-dependent multivitamin transmembrane transporter activity(GO:0008523);cellular_component:vesicle membrane(GO:0012506);biological_process:biotin transport(GO:0015878);biological_process:pantothenate transmembrane transport(GO:0015887);cellular_component:integral component of membrane(GO:0016021);cellular_component:brush …
ENSMUST00000132161	23167	0.88	0.8	0.55	0.743333	1.67	1.89	1.58	1.71333	Syne2	0.433852	0.00201431	_	molecular_function:actin binding(GO:0003779);cellular_component:nucleus(GO:0005634);cellular_component:nuclear envelope(GO:0005635);cellular_component:nuclear outer membrane(GO:0005640);cellular_component:nucleoplasm(GO:0005654);cellular_component:cytoplasm(GO:0005737);cellular_component:mitochondrion(GO:0005739);cellular_component:focal adhesion(GO:0005925);biological_process:nuclear envelope or…
ENSMUST00000199910	102617	0.4	0.71	0.5	0.536667	1.07	1.67	0.96	1.23333	Elovl6	0.435135	0.043354	K10203	cellular_component:endoplasmic reticulum(GO:0005783);molecular_function:fatty acid elongase activity(GO:0009922);molecular_function:transferase activity, transferring acyl groups other than amino-acyl groups(GO:0016747);biological_process:fatty acid elongation, saturated fatty acid(GO:0019367);biological_process:sphingolipid biosynthetic process(GO:0030148);cellular_component:integral component o…
ENSMUST00000199794	2588	0.77	1.26	1.99	1.34	2.69	2.56	3.98	3.07667	Gm43079	0.435536	0.0392258	_	_
ENSMUST00000150982	3063	1.76	0.53	2.09	1.46	3.14	2.82	4.05	3.33667	Rundc3a	0.437562	0.0354152	_	cellular_component:cytosol(GO:0005829);cellular_component:plasma membrane(GO:0005886);molecular_function:guanylate cyclase activator activity(GO:0030250);biological_process:positive regulation of guanylate cyclase activity(GO:0031284);molecular_function:peptide hormone receptor binding(GO:0051428)
ENSMUST00000212211	8089	1.29	1.7	1.06	1.35	3.58	2.06	3.57	3.07	Slc27a1	0.439739	0.0331025	K08745	molecular_function:nucleotide binding(GO:0000166);biological_process:medium-chain fatty acid transport(GO:0001579);biological_process:long-chain fatty acid metabolic process(GO:0001676);molecular_function:long-chain fatty acid-CoA ligase activity(GO:0004467);cellular_component:endoplasmic reticulum(GO:0005783);cellular_component:plasma membrane(GO:0005886);biological_process:phosphatidylethanolam…
ENSMUST00000134345	2386	0.86	0.44	0.65	0.65	1.53	1.44	1.46	1.47667	Mir22hg	0.440181	0.00265227	_	_
ENSMUST00000147336	11849	0.89	0.41	1	0.766667	2.31	1.36	1.52	1.73	Trmt6	0.44316	0.0492093	_	molecular_function:RNA binding(GO:0003723);cellular_component:cellular_component(GO:0005575);cellular_component:nucleus(GO:0005634);biological_process:tRNA methylation(GO:0030488);cellular_component:tRNA (m1A) methyltransferase complex(GO:0031515)
ENSMUST00000199944	21286	0.43	0.24	0.71	0.46	1.27	0.81	1.03	1.03667	Gbp6	0.44373	0.0388704	_	molecular_function:molecular_function(GO:0003674);molecular_function:GTPase activity(GO:0003924);molecular_function:GTP binding(GO:0005525);cellular_component:symbiont-containing vacuole membrane(GO:0020005);cellular_component:cytoplasmic vesicle(GO:0031410);biological_process:cellular response to interferon-beta(GO:0035458);biological_process:defense response to protozoan(GO:0042832);biological_…
ENSMUST00000161739	21921	1.71	1.29	1.68	1.56	2.66	4.57	3.29	3.50667	Phc1	0.444867	0.0280922	K11456	cellular_component:sex chromatin(GO:0001739);molecular_function:DNA binding(GO:0003677);molecular_function:chromatin binding(GO:0003682);molecular_function:protein binding(GO:0005515);cellular_component:nucleus(GO:0005634);biological_process:multicellular organismal development(GO:0007275);molecular_function:zinc ion binding(GO:0008270);biological_process:histone ubiquitination(GO:0016574);cellul…
ENSMUST00000150637	1704	1.15	0.74	0.41	0.766667	1.42	2.07	1.67	1.72	Adar	0.445736	0.0289319	_	biological_process:osteoblast differentiation(GO:0001649);biological_process:in utero embryonic development(GO:0001701);biological_process:hematopoietic progenitor cell differentiation(GO:0002244);biological_process:somatic diversification of immune receptors via somatic mutation(GO:0002566);molecular_function:left-handed Z-DNA binding(GO:0003692);molecular_function:RNA binding(GO:0003723);molecu…
ENSMUST00000132844	3403	2.57	5.22	1.91	3.23333	6.44	7.14	8.18	7.25333	Clip3	0.445772	0.0236864	_	biological_process:positive regulation of protein phosphorylation(GO:0001934);molecular_function:protein binding(GO:0005515);cellular_component:Golgi stack(GO:0005795);cellular_component:trans-Golgi network(GO:0005802);cellular_component:plasma membrane(GO:0005886);molecular_function:microtubule binding(GO:0008017);biological_process:positive regulation of glucose transport(GO:0010828);biological…
ENSMUST00000030528	6312	0.71	0.48	0.94	0.71	1.59	1.82	1.36	1.59	Pla2g2d	0.446541	0.00940579	K01047	biological_process:CD4-positive, CD25-positive, alpha-beta regulatory T cell differentiation(GO:0002361);molecular_function:phospholipase A2 activity(GO:0004623);molecular_function:calcium ion binding(GO:0005509);cellular_component:extracellular region(GO:0005576);cellular_component:cytoplasm(GO:0005737);biological_process:phospholipid metabolic process(GO:0006644);molecular_function:heparin bind…
ENSMUST00000181448	1639	0.88	0.34	0.64	0.62	1.39	1.72	1.05	1.38667	9330159M07Rik	0.447115	0.0367986	_	_
ENSMUST00000163751	91137	0.6	0.4	0.37	0.456667	0.95	1.36	0.75	1.02	Pde2a	0.447712	0.0436258	K18283	biological_process:negative regulation of transcription from RNA polymerase II promoter(GO:0000122);biological_process:heart valve development(GO:0003170);biological_process:cardiac septum development(GO:0003279);biological_process:ventricular septum development(GO:0003281);molecular_function:cyclic-nucleotide phosphodiesterase activity(GO:0004112);molecular_function:cGMP-stimulated cyclic-nucleo…
ENSMUST00000160307	404661	0.6	0.57	0.63	0.6	0.93	1.53	1.53	1.33	Tnik	0.451128	0.0220349	K08840	biological_process:activation of MAPKKK activity(GO:0000185);biological_process:positive regulation of protein phosphorylation(GO:0001934);molecular_function:protein kinase activity(GO:0004672);molecular_function:protein serine/threonine kinase activity(GO:0004674);molecular_function:protein binding(GO:0005515);molecular_function:ATP binding(GO:0005524);cellular_component:nucleus(GO:0005634);cell…
ENSMUST00000212987	151733	0.61	0.41	0.81	0.61	1.4	1.62	0.99	1.33667	Sipa1l2	0.456359	0.0289084	K17702	molecular_function:molecular_function(GO:0003674);molecular_function:GTPase activator activity(GO:0005096);cellular_component:cellular_component(GO:0005575);biological_process:biological_process(GO:0008150);biological_process:positive regulation of GTPase activity(GO:0043547);biological_process:regulation of small GTPase mediated signal transduction(GO:0051056)
ENSMUST00000050562	1350	0.8	0.86	0.91	0.856667	1.93	1.55	2.11	1.86333	Ch25h	0.45975	0.00390941	K10223	molecular_function:cholesterol 25-hydroxylase activity(GO:0001567);molecular_function:iron ion binding(GO:0005506);cellular_component:endoplasmic reticulum membrane(GO:0005789);biological_process:cholesterol metabolic process(GO:0008203);molecular_function:steroid hydroxylase activity(GO:0008395);cellular_component:integral component of membrane(GO:0016021);biological_process:sterol biosynthetic …
ENSMUST00000214863	48667	0.72	0.2	0.59	0.503333	0.97	1.32	0.99	1.09333	Soga3	0.460366	0.0378296	_	molecular_function:molecular_function(GO:0003674);cellular_component:cellular_component(GO:0005575);cellular_component:extracellular space(GO:0005615);biological_process:biological_process(GO:0008150);biological_process:regulation of autophagy(GO:0010506);cellular_component:integral component of membrane(GO:0016021)
ENSMUST00000041005	7141	2.82	2.02	1.39	2.07667	4.02	5.03	4.42	4.49	Fxyd2	0.462509	0.00892899	K01538	biological_process:regulation of cell growth(GO:0001558);molecular_function:ion channel activity(GO:0005216);molecular_function:sodium:potassium-exchanging ATPase activity(GO:0005391);cellular_component:integral component of plasma membrane(GO:0005887);cellular_component:sodium:potassium-exchanging ATPase complex(GO:0005890);biological_process:potassium ion transport(GO:0006813);biological_proces…
ENSMUST00000154576	1074	1.28	0.84	1.15	1.09	2.57	1.83	2.63	2.34333	Glul	0.465149	0.0122062	_	molecular_function:magnesium ion binding(GO:0000287);molecular_function:glutamate decarboxylase activity(GO:0004351);molecular_function:glutamate-ammonia ligase activity(GO:0004356);molecular_function:protein binding(GO:0005515);molecular_function:ATP binding(GO:0005524);cellular_component:nucleus(GO:0005634);cellular_component:cytoplasm(GO:0005737);cellular_component:mitochondrion(GO:0005739);ce…
ENSMUST00000107985	29929	1.7	1.42	2.59	1.90333	3.51	4.97	3.79	4.09	Postn	0.465363	0.0184855	_	biological_process:response to hypoxia(GO:0001666);biological_process:negative regulation of cell-matrix adhesion(GO:0001953);biological_process:regulation of systemic arterial blood pressure(GO:0003073);cellular_component:proteinaceous extracellular matrix(GO:0005578);cellular_component:extracellular space(GO:0005615);cellular_component:trans-Golgi network(GO:0005802);biological_process:cell adh…
ENSMUST00000205261	1859	1.05	0.77	0.29	0.703333	1.3	1.6	1.6	1.5	Fus	0.468889	0.0307008	_	molecular_function:DNA binding(GO:0003677);molecular_function:transcription coactivator activity(GO:0003713);molecular_function:RNA binding(GO:0003723);cellular_component:nucleus(GO:0005634);cellular_component:nucleoplasm(GO:0005654);cellular_component:cytoplasm(GO:0005737);cellular_component:polysome(GO:0005844);biological_process:regulation of transcription, DNA-templated(GO:0006355);molecular_…
ENSMUST00000110116	689100	0.5	0.62	0.78	0.633333	1.73	1.31	1	1.34667	Plcb1	0.470297	0.0345551	K05858	biological_process:G2/M transition of mitotic cell cycle(GO:0000086);cellular_component:nuclear chromatin(GO:0000790);biological_process:oocyte maturation(GO:0001556);molecular_function:phosphatidylinositol phospholipase C activity(GO:0004435);molecular_function:signal transducer activity(GO:0004871);molecular_function:GTPase activator activity(GO:0005096);molecular_function:calcium ion binding(G…
ENSMUST00000202990	46868	1.1	1.14	2.81	1.68333	3.38	3.73	3.62	3.57667	Gsn	0.470643	0.0297902	K05768	cellular_component:ruffle(GO:0001726);cellular_component:podosome(GO:0002102);molecular_function:actin binding(GO:0003779);molecular_function:calcium ion binding(GO:0005509);molecular_function:protein binding(GO:0005515);cellular_component:extracellular region(GO:0005576);cellular_component:extracellular space(GO:0005615);cellular_component:nucleus(GO:0005634);cellular_component:cytoplasm(GO:0005…
ENSMUST00000034969	20972	0.9	2.16	3.81	2.29	5.08	4.26	5.2	4.84667	Lctl	0.47249	0.045765	_	cellular_component:endoplasmic reticulum(GO:0005783);cellular_component:endoplasmic reticulum membrane(GO:0005789);cellular_component:brush border(GO:0005903);biological_process:carbohydrate metabolic process(GO:0005975);molecular_function:beta-glucosidase activity(GO:0008422);cellular_component:integral component of membrane(GO:0016021);biological_process:glycosyl compound metabolic process(GO:1…
ENSMUST00000141740	41440	1.02	2.23	0.64	1.29667	2.78	3.01	2.44	2.74333	4932438A13Rik	0.472661	0.0462822	_	_
ENSMUST00000036631	7577	1.43	0.54	0.92	0.963333	2.17	1.89	2.05	2.03667	Dusp26	0.472995	0.0165238	_	biological_process:negative regulation of transcription from RNA polymerase II promoter(GO:0000122);molecular_function:RNA polymerase II activating transcription factor binding(GO:0001102);molecular_function:p53 binding(GO:0002039);molecular_function:phosphoserine phosphatase activity(GO:0004647);molecular_function:phosphoprotein phosphatase activity(GO:0004721);molecular_function:protein tyrosin…
ENSMUST00000141974	2967	0.6	0.51	0.45	0.52	1.08	1.21	1	1.09667	Hnrnpa3	0.474164	0.00154911	_	molecular_function:RNA binding(GO:0003723);cellular_component:spliceosomal complex(GO:0005681);biological_process:mRNA processing(GO:0006397);biological_process:RNA splicing(GO:0008380)
ENSMUST00000117438	21778	1.71	1.03	1.44	1.39333	3.21	2.39	3.18	2.92667	Wdr12	0.476082	0.0100378	K14863	biological_process:maturation of 5.8S rRNA(GO:0000460);biological_process:maturation of LSU-rRNA from tricistronic rRNA transcript (SSU-rRNA, 5.8S rRNA, LSU-rRNA)(GO:0000463);biological_process:maturation of 5.8S rRNA from tricistronic rRNA transcript (SSU-rRNA, 5.8S rRNA, LSU-rRNA)(GO:0000466);biological_process:maturation of LSU-rRNA(GO:0000470);molecular_function:protein binding(GO:0005515);ce…
ENSMUST00000033198	15732	0.57	0.56	0.69	0.606667	1.13	1.09	1.6	1.27333	Crym	0.47644	0.0168866	K18258	biological_process:negative regulation of transcription from RNA polymerase II promoter(GO:0000122);molecular_function:transcription corepressor activity(GO:0003714);cellular_component:nucleus(GO:0005634);cellular_component:cytoplasm(GO:0005737);cellular_component:mitochondrion(GO:0005739);cellular_component:cytosol(GO:0005829);biological_process:sensory perception of sound(GO:0007605);molecular_…
ENSMUST00000168406	3783	6.33	6.92	3.07	5.44	14.73	9.42	10.04	11.3967	Tmem176a	0.477333	0.0444835	_	molecular_function:protein binding(GO:0005515);cellular_component:integral component of membrane(GO:0016021);biological_process:negative regulation of dendritic cell differentiation(GO:2001199)
ENSMUST00000030551	54652	33.62	19	53.85	35.49	66.25	72.85	83.24	74.1133	Alpl	0.478861	0.0264504	_	biological_process:osteoblast differentiation(GO:0001649);biological_process:endochondral ossification(GO:0001958);biological_process:developmental process involved in reproduction(GO:0003006);molecular_function:alkaline phosphatase activity(GO:0004035);molecular_function:protein binding(GO:0005515);cellular_component:proteinaceous extracellular matrix(GO:0005578);cellular_component:plasma membra…
ENSMUST00000142557	6439	2.35	1.84	3.2	2.46333	6.03	5.86	3.53	5.14	3110040N11Rik	0.479248	0.040813	K09131	_
ENSMUST00000207849	7720	6.54	12.11	10.99	9.88	18.82	15.94	26.97	20.5767	Serpinh1	0.480156	0.0450539	K09501	biological_process:chondrocyte development involved in endochondral bone morphogenesis(GO:0003433);molecular_function:RNA binding(GO:0003723);molecular_function:serine-type endopeptidase inhibitor activity(GO:0004867);molecular_function:protein binding(GO:0005515);molecular_function:collagen binding(GO:0005518);cellular_component:extracellular space(GO:0005615);cellular_component:cytoplasm(GO:000…
ENSMUST00000170614	2947	0.82	0.98	0.86	0.886667	2.27	1.61	1.64	1.84	Slc6a8	0.481884	0.0124091	_	molecular_function:creatine:sodium symporter activity(GO:0005309);molecular_function:neurotransmitter:sodium symporter activity(GO:0005328);cellular_component:integral component of plasma membrane(GO:0005887);biological_process:sodium ion transport(GO:0006814);biological_process:neurotransmitter transport(GO:0006836);molecular_function:choline transmembrane transporter activity(GO:0015220);biolog…
ENSMUST00000034382	10551	1.09	0.88	0.56	0.843333	1.81	1.86	1.57	1.74667	Zfp90	0.482824	0.00713449	K09228	biological_process:negative regulation of transcription from RNA polymerase II promoter(GO:0000122);molecular_function:RNA polymerase II core promoter proximal region sequence-specific DNA binding transcription factor activity involved in negative regulation of transcription(GO:0001078);molecular_function:DNA binding(GO:0003677);molecular_function:protein binding(GO:0005515);cellular_component:nu…
ENSMUST00000102529	7048	2.64	3.22	6.7	4.18667	7.71	9.91	8.28	8.63333	Sema3b	0.484942	0.0358051	K06840	cellular_component:extracellular space(GO:0005615);biological_process:nervous system development(GO:0007399);biological_process:cell differentiation(GO:0030154);molecular_function:neuropilin binding(GO:0038191);biological_process:negative chemotaxis(GO:0050919);cellular_component:extracellular exosome(GO:0070062)
ENSMUST00000221173	13936	0.97	1.88	2.84	1.89667	4.26	3.62	3.85	3.91	Zfp825	0.485081	0.0243743	K09228	molecular_function:molecular_function(GO:0003674);molecular_function:nucleic acid binding(GO:0003676);cellular_component:cellular_component(GO:0005575);cellular_component:intracellular(GO:0005622);biological_process:regulation of transcription, DNA-templated(GO:0006355);biological_process:biological_process(GO:0008150);molecular_function:metal ion binding(GO:0046872)
ENSMUST00000130973	6827	2.6	2.16	2.24	2.33333	6.04	3.98	4.4	4.80667	Pes1	0.485437	0.0183449	_	biological_process:maturation of LSU-rRNA from tricistronic rRNA transcript (SSU-rRNA, 5.8S rRNA, LSU-rRNA)(GO:0000463);biological_process:maturation of 5.8S rRNA from tricistronic rRNA transcript (SSU-rRNA, 5.8S rRNA, LSU-rRNA)(GO:0000466);cellular_component:condensed chromosome(GO:0000793);molecular_function:RNA binding(GO:0003723);molecular_function:protein binding(GO:0005515);cellular_compone…
ENSMUST00000177137	13759	3.9	2.35	3.14	3.13	8.37	5.2	5.74	6.43667	Esd	0.486277	0.0372379	_	molecular_function:hydrolase activity, acting on ester bonds(GO:0016788);molecular_function:S-formylglutathione hydrolase activity(GO:0018738);cellular_component:cytoplasmic vesicle(GO:0031410);molecular_function:identical protein binding(GO:0042802);biological_process:formaldehyde catabolic process(GO:0046294);molecular_function:carboxylic ester hydrolase activity(GO:0052689);cellular_component:…
ENSMUST00000076921	2163	2.23	1.38	1.12	1.57667	4.08	2.46	3.17	3.23667	Arl16	0.487127	0.0449996	_	molecular_function:molecular_function(GO:0003674);molecular_function:GTP binding(GO:0005525);cellular_component:cellular_component(GO:0005575);cellular_component:intracellular(GO:0005622);biological_process:small GTPase mediated signal transduction(GO:0007264);biological_process:biological_process(GO:0008150)
ENSMUST00000201057	766	0.83	0.59	1.2	0.873333	1.24	2.03	2.1	1.79	Ift172	0.487896	0.0490279	_	biological_process:neural tube formation(GO:0001841);biological_process:neural tube closure(GO:0001843);biological_process:heart looping(GO:0001947);molecular_function:protein binding(GO:0005515);cellular_component:cilium(GO:0005929);cellular_component:axoneme(GO:0005930);biological_process:Notch signaling pathway(GO:0007219);biological_process:smoothened signaling pathway(GO:0007224);biological_…
ENSMUST00000107843	9811	2.44	1.07	2.57	2.02667	4.22	3.66	4.58	4.15333	Prmt1	0.487961	0.0179814	_	biological_process:in utero embryonic development(GO:0001701);molecular_function:RNA binding(GO:0003723);molecular_function:protein binding(GO:0005515);cellular_component:nucleus(GO:0005634);cellular_component:nucleoplasm(GO:0005654);cellular_component:cytosol(GO:0005829);biological_process:regulation of transcription, DNA-templated(GO:0006355);biological_process:protein methylation(GO:0006479);m…
ENSMUST00000132449	40059	2.02	0.99	1.69	1.56667	3.02	2.77	3.82	3.20333	Pdhx	0.489074	0.0202895	_	cellular_component:mitochondrion(GO:0005739);cellular_component:mitochondrial matrix(GO:0005759);molecular_function:transferase activity, transferring acyl groups(GO:0016746);molecular_function:pyruvate dehydrogenase (NAD+) activity(GO:0034604);cellular_component:pyruvate dehydrogenase complex(GO:0045254);
ENSMUST00000162036	375170	3.23	2.41	4.69	3.44333	8.49	6.69	5.94	7.04	Rsrc1	0.48911	0.0234524	_	biological_process:alternative mRNA splicing, via spliceosome(GO:0000380);biological_process:mRNA splicing, via spliceosome(GO:0000398);molecular_function:protein binding(GO:0005515);cellular_component:nucleus(GO:0005634);cellular_component:cytoplasm(GO:0005737);biological_process:protein phosphorylation(GO:0006468);biological_process:nucleocytoplasmic transport(GO:0006913);biological_process:RNA…
ENSMUST00000202445	1314	1.14	2.11	1.68	1.64333	3.57	4.05	2.42	3.34667	Preb	0.491036	0.0381616	_	cellular_component:Golgi membrane(GO:0000139);biological_process:regulation of COPII vesicle coating(GO:0003400);molecular_function:DNA binding(GO:0003677);molecular_function:sequence-specific DNA binding transcription factor activity(GO:0003700);molecular_function:ARF guanyl-nucleotide exchange factor activity(GO:0005086);molecular_function:Sar guanyl-nucleotide exchange factor activity(GO:00050…
ENSMUST00000170035	200999	2.96	1.19	1.48	1.87667	4.38	3.98	3.1	3.82	Alcam	0.491274	0.0433034	K06547	cellular_component:immunological synapse(GO:0001772);biological_process:adaptive immune response(GO:0002250);molecular_function:protein binding(GO:0005515);cellular_component:integral component of plasma membrane(GO:0005887);cellular_component:focal adhesion(GO:0005925);biological_process:cell adhesion(GO:0007155);biological_process:heterophilic cell-cell adhesion via plasma membrane cell adhesio…
ENSMUST00000193694	3576	0.97	1.31	1.17	1.15	2.2	3.09	1.72	2.33667	Naa15	0.492154	0.0454115	_	biological_process:angiogenesis(GO:0001525);molecular_function:RNA binding(GO:0003723);molecular_function:peptide alpha-N-acetyltransferase activity(GO:0004596);molecular_function:protein binding(GO:0005515);cellular_component:nucleus(GO:0005634);cellular_component:transcription factor complex(GO:0005667);cellular_component:cytoplasm(GO:0005737);cellular_component:cytosol(GO:0005829);biological_p…
ENSMUST00000029822	105573	1.35	1.18	1.98	1.50333	2.8	3.16	3.2	3.05333	Tacr3	0.492358	0.00484887	K04224	molecular_function:tachykinin receptor activity(GO:0004995);cellular_component:nucleus(GO:0005634);cellular_component:cytoplasm(GO:0005737);biological_process:tachykinin receptor signaling pathway(GO:0007217);biological_process:aging(GO:0007568);biological_process:positive regulation of heart rate(GO:0010460);cellular_component:integral component of membrane(GO:0016021);biological_process:respons…
ENSMUST00000196684	27774	1.46	1.36	1.28	1.36667	2.78	2.31	3.16	2.75	Atp1a3	0.49697	0.0053106	K01539	molecular_function:beta-amyloid binding(GO:0001540);molecular_function:sodium:potassium-exchanging ATPase activity(GO:0005391);molecular_function:ATP binding(GO:0005524);cellular_component:nucleus(GO:0005634);cellular_component:cytoplasm(GO:0005737);cellular_component:endoplasmic reticulum(GO:0005783);cellular_component:Golgi apparatus(GO:0005794);cellular_component:plasma membrane(GO:0005886);ce…
ENSMUST00000159535	17698	1	0.81	0.96	0.923333	1.58	2.3	1.69	1.85667	Nfya	0.497307	0.0156612	_	molecular_function:RNA polymerase II core promoter proximal region sequence-specific DNA binding(GO:0000978);molecular_function:core promoter sequence-specific DNA binding(GO:0001046);molecular_function:RNA polymerase II core promoter proximal region sequence-specific DNA binding transcription factor activity involved in positive regulation of transcription(GO:0001077);molecular_function:DNA bind…
ENSMUST00000149695	6248	0.5	0.57	1.1	0.723333	1.46	1.43	1.47	1.45333	Ilk	0.497706	0.0183612	_	biological_process:MAPK cascade(GO:0000165);biological_process:branching involved in ureteric bud morphogenesis(GO:0001658);cellular_component:stress fiber(GO:0001725);biological_process:positive regulation of cell-matrix adhesion(GO:0001954);biological_process:outflow tract morphogenesis(GO:0003151);molecular_function:protein kinase activity(GO:0004672);molecular_function:protein serine/threonin…
ENSMUST00000004340	80478	0.43	1.29	1.67	1.13	2.26	2.25	2.28	2.26333	Pax2	0.499264	0.03661	_	biological_process:negative regulation of transcription from RNA polymerase II promoter(GO:0000122);molecular_function:RNA polymerase II core promoter proximal region sequence-specific DNA binding(GO:0000978);molecular_function:RNA polymerase II core promoter proximal region sequence-specific DNA binding transcription factor activity(GO:0000982);molecular_function:core promoter proximal region se…
ENSMUST00000151384	1028	1.09	1.14	1.46	1.23	0.94	0.5	0.39	0.61	Ric8a	2.01639	0.0385014	_	biological_process:in utero embryonic development(GO:0001701);biological_process:vasculature development(GO:0001944);molecular_function:G-protein alpha-subunit binding(GO:0001965);molecular_function:guanyl-nucleotide exchange factor activity(GO:0005085);molecular_function:GTPase activator activity(GO:0005096);molecular_function:protein binding(GO:0005515);cellular_component:cytoplasm(GO:0005737);…
ENSMUST00000129512	2224	2.37	3.07	2.34	2.59333	1.41	1.14	1.3	1.28333	Phyhd1	2.02078	0.00643519	_	molecular_function:molecular_function(GO:0003674);cellular_component:cellular_component(GO:0005575);biological_process:biological_process(GO:0008150);molecular_function:metal ion binding(GO:0046872);molecular_function:dioxygenase activity(GO:0051213);biological_process:oxidation-reduction process(GO:0055114)
ENSMUST00000134515	1701	3.89	2.99	3.13	3.33667	1.12	1.19	2.63	1.64667	Hsp90b1	2.02632	0.0404969	_	biological_process:response to hypoxia(GO:0001666);molecular_function:RNA binding(GO:0003723);molecular_function:protein binding(GO:0005515);molecular_function:ATP binding(GO:0005524);cellular_component:extracellular region(GO:0005576);cellular_component:nucleus(GO:0005634);cellular_component:endoplasmic reticulum(GO:0005783);cellular_component:endoplasmic reticulum lumen(GO:0005788);cellular_com…
ENSMUST00000055475	4340	5.74	6.41	3.54	5.23	2.88	2.4	2.45	2.57667	Gpr18	2.02975	0.0393688	K08410	biological_process:CD8-positive, alpha-beta intraepithelial T cell differentiation(GO:0002300);biological_process:CD8-positive, gamma-delta intraepithelial T cell differentiation(GO:0002305);biological_process:negative regulation of leukocyte chemotaxis(GO:0002689);molecular_function:G-protein coupled receptor activity(GO:0004930);cellular_component:integral component of plasma membrane(GO:000588…
ENSMUST00000103317	782	10.35	8.63	5.91	8.29667	3.58	4.16	4.47	4.07	Igkv1-117	2.03849	0.0327286	_	_
ENSMUST00000203993	28677	1.23	1.05	0.74	1.00667	0.49	0.49	0.5	0.493333	Ergic2	2.04054	0.0230388	_	molecular_function:molecular_function(GO:0003674);cellular_component:nucleus(GO:0005634);cellular_component:nucleolus(GO:0005730);cellular_component:cytoplasm(GO:0005737);cellular_component:endoplasmic reticulum membrane(GO:0005789);cellular_component:endoplasmic reticulum-Golgi intermediate compartment(GO:0005793);cellular_component:Golgi apparatus(GO:0005794);biological_process:ER to Golgi vesi…
ENSMUST00000137340	1585	2.35	2.3	2.17	2.27333	0.59	1.18	1.57	1.11333	Rbm39	2.04192	0.0161053	_	molecular_function:transcription coactivator activity(GO:0003713);molecular_function:RNA binding(GO:0003723);molecular_function:protein binding(GO:0005515);cellular_component:nucleus(GO:0005634);cellular_component:nucleoplasm(GO:0005654);cellular_component:microtubule organizing center(GO:0005815);biological_process:transcription, DNA-templated(GO:0006351);biological_process:regulation of transcr…
ENSMUST00000206631	2157	1.66	1.37	0.9	1.31	0.62	0.78	0.51	0.636667	Ptcd3	2.05759	0.0456305	_	molecular_function:RNA binding(GO:0003723);cellular_component:nucleoplasm(GO:0005654);cellular_component:mitochondrion(GO:0005739);cellular_component:cytosol(GO:0005829);cellular_component:ribosome(GO:0005840);cellular_component:plasma membrane(GO:0005886);biological_process:regulation of translation(GO:0006417);molecular_function:rRNA binding(GO:0019843);biological_process:mitochondrial translat…
ENSMUST00000167162	527	1.91	1.11	1.44	1.48667	0.91	0.51	0.74	0.72	Cic	2.06481	0.0417597	_	biological_process:negative regulation of transcription from RNA polymerase II promoter(GO:0000122);molecular_function:DNA binding(GO:0003677);molecular_function:chromatin binding(GO:0003682);molecular_function:protein binding(GO:0005515);cellular_component:nucleus(GO:0005634);cellular_component:nucleoplasm(GO:0005654);biological_process:transcription, DNA-templated(GO:0006351);cellular_component…
ENSMUST00000124303	2852	3.91	3.23	2.69	3.27667	1.68	1.16	1.92	1.58667	Dph3	2.06513	0.0155891	_	cellular_component:nucleus(GO:0005634);cellular_component:nucleoplasm(GO:0005654);cellular_component:cytoplasm(GO:0005737);cellular_component:cytosol(GO:0005829);biological_process:peptidyl-diphthamide biosynthetic process from peptidyl-histidine(GO:0017183);molecular_function:metal ion binding(GO:0046872);biological_process:negative regulation of protein secretion(GO:0050709);biological_process:…
ENSMUST00000078775	8134	2.27	1.2	1.76	1.74333	1	0.72	0.8	0.84	Xlr4a	2.0754	0.0476941	_	cellular_component:lateral element(GO:0000800);molecular_function:molecular_function(GO:0003674);biological_process:meiotic cell cycle(GO:0051321)
ENSMUST00000206772	5390	1.72	1.51	2.11	1.78	0.98	0.47	1.12	0.856667	Mylpf	2.07782	0.0250753	K12758	molecular_function:calcium ion binding(GO:0005509);cellular_component:lysosomal membrane(GO:0005765);biological_process:immune response(GO:0006955);biological_process:skeletal muscle tissue development(GO:0007519);molecular_function:structural constituent of muscle(GO:0008307);cellular_component:myosin complex(GO:0016459)
ENSMUST00000212233	16019	1.18	1.23	1.3	1.23667	0.33	0.5	0.95	0.593333	Zfp821	2.08427	0.0268243	_	_
ENSMUST00000221089	2881	2.11	1.86	1.87	1.94667	1.19	0.72	0.89	0.933333	Trmt61a	2.08571	0.00317165	_	cellular_component:nucleus(GO:0005634);molecular_function:tRNA (adenine-N1-)-methyltransferase activity(GO:0016429);biological_process:tRNA methylation(GO:0030488);cellular_component:tRNA (m1A) methyltransferase complex(GO:0031515)
ENSMUST00000140670	13653	1.19	1.63	1.38	1.4	0.41	0.69	0.91	0.67	Rchy1	2.08955	0.0193259	K10144	cellular_component:ubiquitin ligase complex(GO:0000151);molecular_function:p53 binding(GO:0002039);molecular_function:ubiquitin-protein transferase activity(GO:0004842);molecular_function:receptor binding(GO:0005102);cellular_component:nucleus(GO:0005634);cellular_component:nucleoplasm(GO:0005654);cellular_component:cytoplasm(GO:0005737);cellular_component:cytosol(GO:0005829);molecular_function:z…
ENSMUST00000050574	58214	1.12	1.23	0.94	1.09667	0.39	0.5	0.68	0.523333	Ccnjl	2.09554	0.00867144	_	molecular_function:molecular_function(GO:0003674);cellular_component:cellular_component(GO:0005575);cellular_component:nucleus(GO:0005634);biological_process:biological_process(GO:0008150)
ENSMUST00000109600	2394	2.31	2.55	1.79	2.21667	1.65	0.88	0.64	1.05667	Nfs1	2.09779	0.0374304	_	cellular_component:nucleus(GO:0005634);cellular_component:nucleoplasm(GO:0005654);cellular_component:mitochondrion(GO:0005739);cellular_component:mitochondrial matrix(GO:0005759);cellular_component:cytosol(GO:0005829);biological_process:Mo-molybdopterin cofactor biosynthetic process(GO:0006777);biological_process:iron incorporation into metallo-sulfur cluster(GO:0018283);molecular_function:pyrido…
ENSMUST00000161021	8751	1.15	1.42	1.86	1.47667	0.92	0.79	0.4	0.703333	Vangl1	2.09953	0.04063	_	molecular_function:protein binding(GO:0005515);biological_process:multicellular organismal development(GO:0007275);cellular_component:integral component of membrane(GO:0016021);cellular_component:lateral plasma membrane(GO:0016328);biological_process:pigmentation(GO:0043473)
ENSMUST00000109504	120408	3.92	4.95	4.64	4.50333	0.97	3.25	2.19	2.13667	Vrk2	2.10764	0.0310767	K08816	molecular_function:protein serine/threonine kinase activity(GO:0004674);molecular_function:ATP binding(GO:0005524);cellular_component:nucleus(GO:0005634);cellular_component:cytoplasm(GO:0005737);cellular_component:endoplasmic reticulum(GO:0005783);cellular_component:endoplasmic reticulum membrane(GO:0005789);biological_process:protein phosphorylation(GO:0006468);biological_process:regulation of c…
ENSMUST00000198889	628	1.1	1.89	1.85	1.61333	0.8	0.68	0.79	0.756667	Hax1	2.13216	0.0300013	_	cellular_component:cytoplasmic mRNA processing body(GO:0000932);molecular_function:protein binding(GO:0005515);cellular_component:transcription factor complex(GO:0005667);cellular_component:cytoplasm(GO:0005737);cellular_component:mitochondrion(GO:0005739);cellular_component:mitochondrial outer membrane(GO:0005741);cellular_component:mitochondrial intermembrane space(GO:0005758);cellular_componen…
ENSMUST00000128714	3181	2.49	2.74	2.83	2.68667	1.09	1.66	1.03	1.26	Acad11	2.13228	0.00317038	_	molecular_function:acyl-CoA dehydrogenase activity(GO:0003995);molecular_function:long-chain-acyl-CoA dehydrogenase activity(GO:0004466);cellular_component:nucleus(GO:0005634);cellular_component:mitochondrion(GO:0005739);cellular_component:peroxisome(GO:0005777);molecular_function:very-long-chain-acyl-CoA dehydrogenase activity(GO:0017099);cellular_component:mitochondrial membrane(GO:0031966);bio…
ENSMUST00000151296	12521	1.69	2.64	3.03	2.45333	1.28	1.24	0.93	1.15	Osgepl1	2.13333	0.0343258	_	cellular_component:EKC/KEOPS complex(GO:0000408);biological_process:tRNA threonylcarbamoyladenosine modification(GO:0002949);molecular_function:metalloendopeptidase activity(GO:0004222);cellular_component:mitochondrion(GO:0005739);biological_process:proteolysis(GO:0006508);molecular_function:metal ion binding(GO:0046872);
ENSMUST00000209238	4707	1.12	0.94	1.14	1.06667	0.52	0.45	0.53	0.5	Flt3l	2.13333	0.00115845	K05454	_
ENSMUST00000214967	1757	1.3	1.06	1.12	1.16	0.38	0.68	0.57	0.543333	Hmbs	2.13497	0.00556462	_	molecular_function:hydroxymethylbilane synthase activity(GO:0004418);cellular_component:cytoplasm(GO:0005737);biological_process:protoporphyrinogen IX biosynthetic process(GO:0006782);biological_process:heme biosynthetic process(GO:0006783);biological_process:peptidyl-pyrromethane cofactor linkage(GO:0018160)
ENSMUST00000143478	986	1.75	1.66	1.25	1.55333	0.82	0.5	0.86	0.726667	Polm	2.13761	0.0124692	_	molecular_function:DNA binding(GO:0003677);molecular_function:DNA-directed DNA polymerase activity(GO:0003887);cellular_component:nucleus(GO:0005634);biological_process:DNA repair(GO:0006281);biological_process:DNA recombination(GO:0006310);biological_process:somatic hypermutation of immunoglobulin genes(GO:0016446);biological_process:B cell differentiation(GO:0030183);molecular_function:metal io…
ENSMUST00000141620	2367	1.4	1.51	1.9	1.60333	0.71	0.73	0.81	0.75	Phf12	2.13778	0.00527728	_	biological_process:negative regulation of transcription from RNA polymerase II promoter(GO:0000122);molecular_function:RNA polymerase II regulatory region sequence-specific DNA binding(GO:0000977);molecular_function:RNA polymerase II transcription corepressor activity(GO:0001106);molecular_function:transcription corepressor binding(GO:0001222);molecular_function:chromatin binding(GO:0003682);mole…
ENSMUST00000151118	4239	1.84	2.13	1.23	1.73333	0.96	0.92	0.54	0.806667	Rpl23	2.14876	0.0355518	K02894	biological_process:negative regulation of transcription from RNA polymerase II promoter(GO:0000122);molecular_function:transcription coactivator binding(GO:0001223);molecular_function:RNA binding(GO:0003723);molecular_function:structural constituent of ribosome(GO:0003735);molecular_function:protein binding(GO:0005515);cellular_component:nucleoplasm(GO:0005654);cellular_component:nucleolus(GO:000…
ENSMUST00000193714	44441	1.34	0.93	1.02	1.09667	0.77	0.57	0.19	0.51	Rcsd1	2.15033	0.0496229	_	biological_process:skeletal muscle contraction(GO:0003009);cellular_component:cellular_component(GO:0005575);molecular_function:actin filament binding(GO:0051015);biological_process:cellular hyperosmotic response(GO:0071474)
ENSMUST00000139617	902	1.21	0.97	1.37	1.18333	0.66	0.7	0.29	0.55	Ube2t	2.15152	0.0222816	_	biological_process:protein polyubiquitination(GO:0000209);molecular_function:chromatin binding(GO:0003682);molecular_function:ubiquitin-protein transferase activity(GO:0004842);molecular_function:ATP binding(GO:0005524);cellular_component:nucleus(GO:0005634);cellular_component:nucleolus(GO:0005730);cellular_component:cytoplasm(GO:0005737);biological_process:DNA repair(GO:0006281);biological_proce…
ENSMUST00000130606	28479	1.8	1.03	1.98	1.60333	0.64	0.78	0.81	0.743333	Capza2	2.15695	0.0438841	_	molecular_function:actin binding(GO:0003779);molecular_function:protein binding(GO:0005515);cellular_component:brush border(GO:0005903);biological_process:biological_process(GO:0008150);cellular_component:F-actin capping protein complex(GO:0008290);cellular_component:membrane(GO:0016020);cellular_component:cortical cytoskeleton(GO:0030863);biological_process:barbed-end actin filament capping(GO:0…
ENSMUST00000000926	1358	30.29	35.68	21.61	29.1933	10.43	18.24	11.85	13.5067	Vpreb3	2.1614	0.0298736	K06553	biological_process:immunoglobulin production(GO:0002377);molecular_function:molecular_function(GO:0003674);cellular_component:extracellular space(GO:0005615);cellular_component:endoplasmic reticulum(GO:0005783);biological_process:immune response(GO:0006955);biological_process:negative regulation of immunoglobulin secretion(GO:0051025)
ENSMUST00000087205	945	1.35	0.86	1.47	1.22667	0.44	0.64	0.62	0.566667	Abcf1	2.16471	0.0286155	_	molecular_function:RNA binding(GO:0003723);molecular_function:ATP binding(GO:0005524);cellular_component:nuclear envelope(GO:0005635);cellular_component:nucleoplasm(GO:0005654);cellular_component:cytoplasm(GO:0005737);cellular_component:cytosol(GO:0005829);biological_process:translational initiation(GO:0006413);molecular_function:translation activator activity(GO:0008494);cellular_component:membr…
ENSMUST00000040860	56149	1.27	1.11	0.81	1.06333	0.48	0.41	0.58	0.49	Psma8	2.17007	0.0162172	K02731	molecular_function:threonine-type endopeptidase activity(GO:0004298);cellular_component:nucleus(GO:0005634);cellular_component:cytosol(GO:0005829);biological_process:ubiquitin-dependent protein catabolic process(GO:0006511);cellular_component:proteasome core complex, alpha-subunit complex(GO:0019773);cellular_component:extracellular exosome(GO:0070062);cellular_component:spermatoproteasome comple…
ENSMUST00000161003	32895	3.7	4.86	4.01	4.19	0.7	2.51	2.58	1.93	Ctdp1	2.17098	0.0329086	_	cellular_component:spindle pole(GO:0000922);molecular_function:TFIIF-class transcription factor binding(GO:0001096);molecular_function:protein binding(GO:0005515);cellular_component:nucleus(GO:0005634);cellular_component:cytoplasm(GO:0005737);cellular_component:centrosome(GO:0005813);cellular_component:spindle(GO:0005819);biological_process:protein dephosphorylation(GO:0006470);molecular_function…
ENSMUST00000145275	15453	4.25	4.31	2.4	3.65333	2.13	1.63	1.26	1.67333	Mars	2.18327	0.0427992	K01874	molecular_function:tRNA binding(GO:0000049);molecular_function:methionine-tRNA ligase activity(GO:0004825);molecular_function:ATP binding(GO:0005524);cellular_component:nucleolus(GO:0005730);cellular_component:cytoplasm(GO:0005737);cellular_component:mitochondrion(GO:0005739);cellular_component:cytosol(GO:0005829);biological_process:methionyl-tRNA aminoacylation(GO:0006431);biological_process:cel…
ENSMUST00000134850	1913	2.97	3.82	3.27	3.35333	1.06	2.53	1.01	1.53333	Cd72	2.18696	0.0308984	_	cellular_component:integral component of plasma membrane(GO:0005887);molecular_function:carbohydrate binding(GO:0030246)
ENSMUST00000133779	16092	1.49	1.19	1.39	1.35667	0.88	0.66	0.32	0.62	Cdc6	2.18817	0.0164425	K02213	biological_process:mitotic cell cycle(GO:0000278);cellular_component:spindle pole(GO:0000922);molecular_function:chromatin binding(GO:0003682);molecular_function:ATP binding(GO:0005524);cellular_component:nucleus(GO:0005634);cellular_component:nucleoplasm(GO:0005654);cellular_component:cytoplasm(GO:0005737);cellular_component:Golgi apparatus(GO:0005794);cellular_component:spindle(GO:0005819);cell…
ENSMUST00000203480	1330	2.76	2.14	1.55	2.15	0.76	0.92	1.25	0.976667	Gata2	2.20137	0.036064	_	biological_process:negative regulation of transcription from RNA polymerase II promoter(GO:0000122);molecular_function:RNA polymerase II core promoter sequence-specific DNA binding(GO:0000979);molecular_function:RNA polymerase II distal enhancer sequence-specific DNA binding(GO:0000980);molecular_function:RNA polymerase II core promoter proximal region sequence-specific DNA binding transcription …
ENSMUST00000199880	1767	0.94	0.96	1.47	1.12333	0.46	0.38	0.69	0.51	Rbak	2.20261	0.0356194	_	molecular_function:nucleic acid binding(GO:0003676);cellular_component:nucleus(GO:0005634);cellular_component:nucleoplasm(GO:0005654);biological_process:transcription, DNA-templated(GO:0006351);biological_process:regulation of transcription, DNA-templated(GO:0006355);molecular_function:metal ion binding(GO:0046872)
ENSMUST00000138792	3987	6.34	5.81	3.77	5.30667	2.72	2.75	1.74	2.40333	Pdlim2	2.20804	0.0269637	_	cellular_component:stress fiber(GO:0001725);cellular_component:cortical actin cytoskeleton(GO:0030864);molecular_function:filamin binding(GO:0031005);molecular_function:myosin heavy chain binding(GO:0032036);molecular_function:metal ion binding(GO:0046872);molecular_function:muscle alpha-actinin binding(GO:0051371);cellular_component:extracellular exosome(GO:0070062)
ENSMUST00000117476	393	2.3	2.96	2.08	2.44667	0.59	1.25	1.48	1.10667	Rps15a-ps6	2.21084	0.0234202	K02957	_
ENSMUST00000222388	8531	1.2	1.59	1.22	1.33667	0.37	0.61	0.83	0.603333	Eif5	2.21547	0.0162189	K03262	biological_process:formation of translation preinitiation complex(GO:0001731);molecular_function:RNA binding(GO:0003723);molecular_function:translation initiation factor activity(GO:0003743);molecular_function:GTP binding(GO:0005525);cellular_component:cytoplasm(GO:0005737);cellular_component:cytosol(GO:0005829);cellular_component:plasma membrane(GO:0005886);biological_process:regulation of trans…
ENSMUST00000156392	15823	4	5.32	4.19	4.50333	2.41	1.27	2.39	2.02333	Tex30	2.2257	0.0113132	_	molecular_function:molecular_function(GO:0003674);biological_process:biological_process(GO:0008150);molecular_function:hydrolase activity(GO:0016787)
ENSMUST00000114256	16541	1.49	1.28	1.71	1.49333	0.71	0.88	0.42	0.67	Lingo1	2.22886	0.0108053	_	molecular_function:epidermal growth factor receptor binding(GO:0005154);molecular_function:protein binding(GO:0005515);cellular_component:proteinaceous extracellular matrix(GO:0005578);cellular_component:extracellular space(GO:0005615);cellular_component:intracellular(GO:0005622);cellular_component:plasma membrane(GO:0005886);biological_process:axonogenesis(GO:0007409);cellular_component:integral…
ENSMUST00000118269	318	1.24	1.42	1.29	1.31667	0.18	0.66	0.92	0.586667	Gm13611	2.24432	0.030807	K02920	_
ENSMUST00000027688	68849	3.72	3.15	4.31	3.72667	1.59	1.87	1.52	1.66	Rassf5	2.24498	0.00418313	_	molecular_function:protein binding(GO:0005515);cellular_component:nucleus(GO:0005634);cellular_component:cytoplasm(GO:0005737);cellular_component:microtubule(GO:0005874);biological_process:apoptotic process(GO:0006915);biological_process:negative regulation of cell proliferation(GO:0008285);molecular_function:Ras GTPase binding(GO:0017016);biological_process:positive regulation of protein ubiquit…
ENSMUST00000108242	29732	5.42	6.79	5.1	5.77	2.81	1.68	3.21	2.56667	Pik3ca	2.24805	0.00980133	K00922	biological_process:angiogenesis(GO:0001525);biological_process:liver development(GO:0001889);biological_process:adaptive immune response(GO:0002250);molecular_function:protein serine/threonine kinase activity(GO:0004674);molecular_function:protein binding(GO:0005515);molecular_function:ATP binding(GO:0005524);cellular_component:cytoplasm(GO:0005737);cellular_component:plasma membrane(GO:0005886);…
ENSMUST00000128825	1452	2.3	1.92	1.68	1.96667	0.76	0.79	1.06	0.87	Slc25a39	2.26054	0.00580021	_	cellular_component:mitochondrion(GO:0005739);cellular_component:mitochondrial inner membrane(GO:0005743);biological_process:heme biosynthetic process(GO:0006783);biological_process:mitochondrial transport(GO:0006839);cellular_component:integral component of membrane(GO:0016021);molecular_function:transmembrane transporter activity(GO:0022857);biological_process:transmembrane transport(GO:0055085)
ENSMUST00000202645	13917	7.65	5.69	6.96	6.76667	3.01	2.63	3.34	2.99333	Zfp825	2.26058	0.00346164	K09228	molecular_function:molecular_function(GO:0003674);molecular_function:nucleic acid binding(GO:0003676);cellular_component:cellular_component(GO:0005575);cellular_component:intracellular(GO:0005622);biological_process:regulation of transcription, DNA-templated(GO:0006355);biological_process:biological_process(GO:0008150);molecular_function:metal ion binding(GO:0046872)
ENSMUST00000186561	1542	2.26	1.72	2.55	2.17667	0.98	1.21	0.68	0.956667	Ncapd2	2.27526	0.0132356	_	cellular_component:nuclear chromosome(GO:0000228);cellular_component:condensed chromosome, centromeric region(GO:0000779);cellular_component:condensed chromosome(GO:0000793);cellular_component:condensin complex(GO:0000796);cellular_component:nuclear condensin complex(GO:0000799);molecular_function:chromatin binding(GO:0003682);cellular_component:nucleoplasm(GO:0005654);cellular_component:cytoplas…
ENSMUST00000167751	3985	1.83	2.15	2.41	2.13	0.71	0.84	1.25	0.933333	Creb3	2.28214	0.0068826	K09048	cellular_component:Golgi membrane(GO:0000139);molecular_function:RNA polymerase II regulatory region sequence-specific DNA binding(GO:0000977);molecular_function:RNA polymerase II core promoter proximal region sequence-specific DNA binding(GO:0000978);molecular_function:RNA polymerase II core promoter proximal region sequence-specific DNA binding transcription factor activity(GO:0000982);molecula…
ENSMUST00000208363	35994	2.76	2.16	1.63	2.18333	0.89	1.29	0.69	0.956667	A430078G23Rik	2.28223	0.02976	_	molecular_function:molecular_function(GO:0003674);cellular_component:cellular_component(GO:0005575);biological_process:biological_process(GO:0008150)
ENSMUST00000151572	2556	5.9	5.55	3.53	4.99333	1.94	2.55	2.07	2.18667	Gdpd2	2.28354	0.0211023	_	cellular_component:cytoplasm(GO:0005737);cellular_component:actin filament(GO:0005884);cellular_component:plasma membrane(GO:0005886);biological_process:lipid metabolic process(GO:0006629);molecular_function:glycerophosphodiester phosphodiesterase activity(GO:0008889);cellular_component:integral component of membrane(GO:0016021);cellular_component:lamellipodium(GO:0030027);biological_process:posi…
ENSMUST00000150806	8775	3.6	5.59	3.69	4.29333	2.38	1.67	1.59	1.88	Rnf44	2.28369	0.0256124	K19041	biological_process:protein ubiquitination(GO:0016567);biological_process:proteasome-mediated ubiquitin-dependent protein catabolic process(GO:0043161);molecular_function:metal ion binding(GO:0046872);molecular_function:ubiquitin protein ligase activity(GO:0061630)
ENSMUST00000118173	797	1.13	1.46	1.8	1.46333	0.8	0.61	0.51	0.64	Gm6274	2.28646	0.0175912	_	_
ENSMUST00000171600	168674	4.54	6.16	3.79	4.83	1.73	1.91	2.69	2.11	Bach2	2.2891	0.0230804	K09042	biological_process:negative regulation of transcription from RNA polymerase II promoter(GO:0000122);molecular_function:RNA polymerase II distal enhancer sequence-specific DNA binding(GO:0000980);molecular_function:RNA polymerase II distal enhancer sequence-specific DNA binding transcription factor activity involved in negative regulation of transcription(GO:0001206);molecular_function:DNA binding…
ENSMUST00000127220	12134	1.06	0.97	1.36	1.13	0.46	0.69	0.33	0.493333	Ift81	2.29054	0.0157541	_	molecular_function:protein binding(GO:0005515);cellular_component:centrosome(GO:0005813);cellular_component:cilium(GO:0005929);biological_process:multicellular organismal development(GO:0007275);biological_process:spermatogenesis(GO:0007283);molecular_function:tubulin binding(GO:0015631);biological_process:cell differentiation(GO:0030154);cellular_component:intraciliary transport particle B(GO:00…
ENSMUST00000112312	5471	1.9	2.03	1.69	1.87333	0.96	0.33	1.16	0.816667	Iscu	2.29388	0.0171278	K04488	cellular_component:cytoplasm(GO:0005737);cellular_component:mitochondrion(GO:0005739);cellular_component:mitochondrial matrix(GO:0005759);cellular_component:cytosol(GO:0005829);biological_process:cellular iron ion homeostasis(GO:0006879);molecular_function:ferrous iron binding(GO:0008198);biological_process:iron-sulfur cluster assembly(GO:0016226);molecular_function:protein complex scaffold(GO:00…
ENSMUST00000122896	7316	1.2	1.35	1.05	1.2	0.43	0.86	0.27	0.52	Glis2	2.30769	0.0257214	_	biological_process:negative regulation of transcription from RNA polymerase II promoter(GO:0000122);molecular_function:RNA polymerase II regulatory region sequence-specific DNA binding(GO:0000977);molecular_function:RNA polymerase II core promoter proximal region sequence-specific DNA binding transcription factor activity involved in positive regulation of transcription(GO:0001077);biological_pro…
ENSMUST00000199420	37574	1.91	2.18	1.78	1.95667	0.87	1.44	0.22	0.843333	Csde1	2.32016	0.0400988	_	molecular_function:DNA binding(GO:0003677);molecular_function:RNA binding(GO:0003723);cellular_component:mitochondrial inner membrane(GO:0005743);cellular_component:Golgi apparatus(GO:0005794);cellular_component:cytosol(GO:0005829);cellular_component:plasma membrane(GO:0005886);biological_process:regulation of transcription, DNA-templated(GO:0006355);cellular_component:CRD-mediated mRNA stability…
ENSMUST00000123117	10730	1.41	2.03	1.4	1.61333	0.75	0.9	0.43	0.693333	Gm21984	2.32692	0.021271	_	_
ENSMUST00000097682	475	3.09	2.58	2.01	2.56	0.61	1.18	1.47	1.08667	Rpl27-ps3	2.35583	0.0213797	K02901	_
ENSMUST00000075162	4259	1.11	1.42	1.43	1.32	0.3	0.59	0.79	0.56	Klk1	2.35714	0.012665	K01325	molecular_function:endopeptidase activity(GO:0004175);molecular_function:serine-type endopeptidase activity(GO:0004252);cellular_component:extracellular space(GO:0005615);cellular_component:nucleus(GO:0005634);biological_process:proteolysis(GO:0006508);molecular_function:hydrolase activity, acting on carbon-nitrogen (but not peptide) bonds, in linear amides(GO:0016811);cellular_component:protein …
ENSMUST00000118709	624	1.27	1.24	1.2	1.23667	0.56	0.45	0.56	0.523333	Rps8-ps2	2.36306	6.9805e-05	K02995	_
ENSMUST00000096316	4355	1.35	2.02	1.47	1.61333	0.75	0.56	0.73	0.68	Naa10	2.37255	0.0122212	K20791	molecular_function:peptide alpha-N-acetyltransferase activity(GO:0004596);molecular_function:protein binding(GO:0005515);cellular_component:intracellular(GO:0005622);cellular_component:nucleus(GO:0005634);cellular_component:nucleolus(GO:0005730);cellular_component:cytoplasm(GO:0005737);cellular_component:cytosol(GO:0005829);biological_process:protein acetylation(GO:0006473);biological_process:N-t…
ENSMUST00000112908	35125	0.89	1.03	1.26	1.06	0.34	0.71	0.29	0.446667	Hpse	2.37313	0.022949	_	cellular_component:proteinaceous extracellular matrix(GO:0005578);cellular_component:nucleus(GO:0005634);cellular_component:nucleoplasm(GO:0005654);cellular_component:lysosome(GO:0005764);cellular_component:lysosomal membrane(GO:0005765);biological_process:cell-matrix adhesion(GO:0007160);biological_process:positive regulation of vascular endothelial growth factor production(GO:0010575);biologica…
ENSMUST00000128042	3319	5	5.67	3.68	4.78333	1.5	1.98	2.54	2.00667	Zcchc11	2.38372	0.0134313	_	biological_process:cytokine production(GO:0001816);molecular_function:RNA binding(GO:0003723);molecular_function:protein binding(GO:0005515);cellular_component:extracellular space(GO:0005615);cellular_component:nucleus(GO:0005634);cellular_component:nucleolus(GO:0005730);cellular_component:cytoplasm(GO:0005737);cellular_component:cytosol(GO:0005829);molecular_function:zinc ion binding(GO:0008270)…
ENSMUST00000128025	5004	3.41	2.63	2.31	2.78333	1.05	1.29	1.16	1.16667	Tmem128	2.38571	0.00839367	_	molecular_function:molecular_function(GO:0003674);cellular_component:cellular_component(GO:0005575);biological_process:biological_process(GO:0008150);cellular_component:integral component of membrane(GO:0016021)
ENSMUST00000129540	3062	2.23	3.17	2.95	2.78333	1.43	1.59	0.46	1.16	Rpain	2.39943	0.0230954	_	cellular_component:fibrillar center(GO:0001650);cellular_component:nucleus(GO:0005634);cellular_component:cytoplasm(GO:0005737);biological_process:DNA-dependent DNA replication(GO:0006261);biological_process:DNA repair(GO:0006281);biological_process:DNA recombination(GO:0006310);biological_process:protein import into nucleus(GO:0006606);biological_process:response to UV(GO:0009411);cellular_compo…
ENSMUST00000100772	211960	2.1	2.7	2.24	2.34667	0.87	1.45	0.61	0.976667	Tmtc1	2.40273	0.0111872	_	molecular_function:molecular_function(GO:0003674);cellular_component:mitochondrion(GO:0005739);biological_process:RNA processing(GO:0006396);biological_process:biological_process(GO:0008150);cellular_component:integral component of membrane(GO:0016021)
ENSMUST00000207799	1504	3.48	4.19	3.05	3.57333	1.72	1.69	1.05	1.48667	Blvrb	2.40359	0.00631485	_	molecular_function:biliverdin reductase activity(GO:0004074);cellular_component:nucleoplasm(GO:0005654);cellular_component:cytosol(GO:0005829);cellular_component:plasma membrane(GO:0005886);biological_process:heme catabolic process(GO:0042167);molecular_function:riboflavin reductase (NADPH) activity(GO:0042602);cellular_component:terminal bouton(GO:0043195);biological_process:oxidation-reduction …
ENSMUST00000215189	23158	3.14	2.51	3.13	2.92667	1.25	0.97	1.43	1.21667	Pcsk7	2.40548	0.00230674	_	molecular_function:serine-type endopeptidase activity(GO:0004252);cellular_component:endoplasmic reticulum lumen(GO:0005788);molecular_function:peptidase activity(GO:0008233);biological_process:protein processing(GO:0016485);cellular_component:integral component of Golgi membrane(GO:0030173);biological_process:nerve growth factor processing(GO:0032455)
ENSMUST00000037764	7666	1.12	1.42	1.55	1.36333	0.45	1.01	0.24	0.566667	Dido1	2.40588	0.0386905	_	molecular_function:RNA binding(GO:0003723);cellular_component:nucleus(GO:0005634);cellular_component:nucleoplasm(GO:0005654);cellular_component:cytoplasm(GO:0005737);cellular_component:spindle(GO:0005819);biological_process:transcription, DNA-templated(GO:0006351);molecular_function:metal ion binding(GO:0046872);biological_process:apoptotic signaling pathway(GO:0097190)
ENSMUST00000140268	925	1.24	1.77	1	1.33667	0.42	0.39	0.85	0.553333	Hmg20b	2.41566	0.044875	_	molecular_function:four-way junction DNA binding(GO:0000400);cellular_component:condensed nuclear chromosome(GO:0000794);cellular_component:BRCA2-BRAF35 complex(GO:0002111);molecular_function:DNA binding(GO:0003677);molecular_function:sequence-specific DNA binding transcription factor activity(GO:0003700);molecular_function:protein binding(GO:0005515);cellular_component:nucleus(GO:0005634);cellul…
ENSMUST00000221189	2019	2.97	2.88	2.44	2.76333	1.02	0.44	1.97	1.14333	Trmt5	2.41691	0.0270263	_	molecular_function:molecular_function(GO:0003674);cellular_component:nucleus(GO:0005634);cellular_component:mitochondrial matrix(GO:0005759);molecular_function:tRNA (guanine(37)-N(1))-methyltransferase activity(GO:0052906);biological_process:mitochondrial tRNA methylation(GO:0070901)
ENSMUST00000170141	8590	3.36	2.39	3.45	3.06667	1.45	1.1	1.25	1.26667	Orc6	2.42105	0.00706792	K02608	cellular_component:origin recognition complex(GO:0000808);cellular_component:fibrillar center(GO:0001650);molecular_function:DNA replication origin binding(GO:0003688);cellular_component:nucleus(GO:0005634);cellular_component:nuclear origin of replication recognition complex(GO:0005664);biological_process:DNA-dependent DNA replication(GO:0006261);biological_process:DNA replication initiation(GO:0…
ENSMUST00000201751	19729	1.57	2.11	2.32	2	0.64	1	0.83	0.823333	Agk	2.42915	0.00880447	_	molecular_function:lipid kinase activity(GO:0001727);molecular_function:ceramide kinase activity(GO:0001729);molecular_function:NAD+ kinase activity(GO:0003951);molecular_function:diacylglycerol kinase activity(GO:0004143);molecular_function:ATP binding(GO:0005524);cellular_component:mitochondrion(GO:0005739);cellular_component:membrane(GO:0016020);cellular_component:mitochondrial membrane(GO:003…
ENSMUST00000176570	696	4.37	5.04	5.17	4.86	3.78	1.09	1.08	1.98333	Stx5a	2.45042	0.0366857	_	_
ENSMUST00000201945	13400	1.13	1.25	1.01	1.13	0.57	0.43	0.38	0.46	Zfp512	2.45652	0.0017121	_	_
ENSMUST00000113933	95089	1.52	1.49	1.74	1.58333	0.39	0.54	0.99	0.64	Pcyt1b	2.47396	0.00868268	K00968	biological_process:ovarian follicle development(GO:0001541);molecular_function:choline-phosphate cytidylyltransferase activity(GO:0004105);cellular_component:endoplasmic reticulum(GO:0005783);biological_process:CDP-choline pathway(GO:0006657);biological_process:spermatogenesis(GO:0007283)
ENSMUST00000172599	3292	1.77	3.13	2.33	2.41	0.94	1.38	0.6	0.973333	Clic1	2.47603	0.0341872	_	molecular_function:glutathione transferase activity(GO:0004364);molecular_function:voltage-gated ion channel activity(GO:0005244);molecular_function:chloride channel activity(GO:0005254);cellular_component:extracellular space(GO:0005615);cellular_component:nucleus(GO:0005634);cellular_component:nuclear envelope(GO:0005635);cellular_component:cytoplasm(GO:0005737);cellular_component:mitochondrion(…
ENSMUST00000135732	1963	1.81	1.74	1.55	1.7	0.94	0.65	0.45	0.68	Sema4a	2.5	0.00325674	_	biological_process:angiogenesis(GO:0001525);biological_process:T cell differentiation involved in immune response(GO:0002292);cellular_component:extracellular space(GO:0005615);cellular_component:nucleus(GO:0005634);cellular_component:cytosol(GO:0005829);cellular_component:plasma membrane(GO:0005886);biological_process:axonogenesis(GO:0007409);biological_process:regulation of cell shape(GO:000836…
ENSMUST00000215620	17621	1.2	1.1	1.48	1.26	0.98	0.18	0.35	0.503333	Myo5c	2.50331	0.047969	_	molecular_function:molecular_function(GO:0003674);molecular_function:motor activity(GO:0003774);molecular_function:ATP binding(GO:0005524);cellular_component:myosin complex(GO:0016459);cellular_component:secretory granule(GO:0030141);biological_process:establishment of secretory granule localization(GO:0032254);cellular_component:extracellular exosome(GO:0070062)
ENSMUST00000196471	16746	3.36	2.99	1.94	2.76333	1.45	1.39	0.45	1.09667	Tfr2	2.51976	0.0355952	_	molecular_function:glycoprotein binding(GO:0001948);molecular_function:transferrin receptor activity(GO:0004998);cellular_component:integral component of plasma membrane(GO:0005887);biological_process:cellular iron ion homeostasis(GO:0006879);biological_process:receptor-mediated endocytosis(GO:0006898);biological_process:acute-phase response(GO:0006953);cellular_component:external side of plasma …
ENSMUST00000167271	17178	1.73	1.19	0.93	1.28333	0.73	0.51	0.28	0.506667	Rfesd	2.53289	0.0447118	_	molecular_function:molecular_function(GO:0003674);cellular_component:cellular_component(GO:0005575);biological_process:biological_process(GO:0008150);molecular_function:nitrite reductase [NAD(P)H] activity(GO:0008942);biological_process:nitrate assimilation(GO:0042128);molecular_function:metal ion binding(GO:0046872);molecular_function:2 iron, 2 sulfur cluster binding(GO:0051537);biological_proce…
ENSMUST00000141205	3557	1.06	1.13	1.11	1.1	0.52	0.35	0.43	0.433333	Terf2	2.53846	0.000235616	_	biological_process:telomere maintenance(GO:0000723);cellular_component:chromosome, telomeric region(GO:0000781);cellular_component:nuclear telomere cap complex(GO:0000783);cellular_component:nuclear chromosome, telomeric region(GO:0000784);cellular_component:male germ cell nucleus(GO:0001673);biological_process:in utero embryonic development(GO:0001701);molecular_function:double-stranded telomeri…
ENSMUST00000103459	522	1.4	2.87	2.19	2.15333	0.72	1.21	0.58	0.836667	Ighv5-17	2.57371	0.0474795	_	molecular_function:antigen binding(GO:0003823);biological_process:phagocytosis, recognition(GO:0006910);biological_process:phagocytosis, engulfment(GO:0006911);biological_process:complement activation, classical pathway(GO:0006958);cellular_component:external side of plasma membrane(GO:0009897);molecular_function:immunoglobulin receptor binding(GO:0034987);cellular_component:immunoglobulin comple…
ENSMUST00000209583	6366	1	1.19	1.53	1.24	0.79	0.2	0.44	0.476667	Numa1	2.6014	0.0298227	_	biological_process:establishment of mitotic spindle orientation(GO:0000132);cellular_component:Golgi membrane(GO:0000139);cellular_component:spindle pole(GO:0000922);biological_process:microtubule bundle formation(GO:0001578);cellular_component:nucleus(GO:0005634);cellular_component:nucleoplasm(GO:0005654);cellular_component:chromosome(GO:0005694);cellular_component:centrosome(GO:0005813);cellula…
ENSMUST00000218770	8400	2	2.99	2.66	2.55	1.37	0.89	0.68	0.98	Rnf126	2.60204	0.011547	K11982	molecular_function:epidermal growth factor receptor binding(GO:0005154);molecular_function:protein binding(GO:0005515);cellular_component:nucleus(GO:0005634);cellular_component:nucleoplasm(GO:0005654);cellular_component:cytoplasm(GO:0005737);cellular_component:cytosol(GO:0005829);biological_process:protein monoubiquitination(GO:0006513);biological_process:negative regulation of epidermal growth f…
ENSMUST00000170810	7212	0.83	0.95	1.4	1.06	0.22	0.29	0.71	0.406667	Slc25a3	2.60656	0.0476191	K15102	cellular_component:mitochondrion(GO:0005739);cellular_component:mitochondrial inner membrane(GO:0005743);biological_process:mitochondrial transport(GO:0006839);molecular_function:phosphate ion transmembrane transporter activity(GO:0015114);molecular_function:symporter activity(GO:0015293);cellular_component:membrane(GO:0016020);cellular_component:integral component of membrane(GO:0016021);molecul…
ENSMUST00000207957	13574	1.21	2.11	2.03	1.78333	0.88	0.77	0.4	0.683333	Zfp787	2.60976	0.0269177	_	_
ENSMUST00000112200	30249	5.46	5.68	2.99	4.71	2.49	1.79	1.13	1.80333	Dntt	2.61183	0.0373793	K00977	cellular_component:nuclear chromatin(GO:0000790);cellular_component:euchromatin(GO:0000791);molecular_function:DNA binding(GO:0003677);molecular_function:DNA-directed DNA polymerase activity(GO:0003887);molecular_function:DNA nucleotidylexotransferase activity(GO:0003912);cellular_component:nucleus(GO:0005634);cellular_component:nucleoplasm(GO:0005654);cellular_component:cytosol(GO:0005829);biolo…
ENSMUST00000199096	9968	4.21	4.22	4.19	4.20667	0.06	2.67	2.1	1.61	Ankrd17	2.61284	0.0305789	_	cellular_component:chromatin(GO:0000785);biological_process:blood vessel maturation(GO:0001955);molecular_function:chromatin binding(GO:0003682);molecular_function:RNA binding(GO:0003723);cellular_component:nucleus(GO:0005634);cellular_component:cytoplasm(GO:0005737);biological_process:regulation of DNA replication(GO:0006275);biological_process:endoderm development(GO:0007492);cellular_component…
ENSMUST00000171376	10485	1.56	2.05	1.86	1.82333	0.83	0.62	0.64	0.696667	Ppt2	2.61722	0.00202327	K01074	cellular_component:lysosome(GO:0005764);molecular_function:palmitoyl-(protein) hydrolase activity(GO:0008474);cellular_component:intracellular membrane-bounded organelle(GO:0043231);cellular_component:extracellular exosome(GO:0070062);molecular_function:palmitoyl hydrolase activity(GO:0098599);biological_process:macromolecule depalmitoylation(GO:0098734)
ENSMUST00000151950	2882	1.93	1.41	1.61	1.65	0.38	0.63	0.88	0.63	Dzip3	2.61905	0.00818652	_	biological_process:protein polyubiquitination(GO:0000209);cellular_component:Hrd1p ubiquitin ligase complex(GO:0000836);molecular_function:RNA binding(GO:0003723);molecular_function:ubiquitin-protein transferase activity(GO:0004842);cellular_component:cytoplasm(GO:0005737);molecular_function:phosphatase binding(GO:0019902);biological_process:ER-associated ubiquitin-dependent protein catabolic pro…
ENSMUST00000141443	3682	1.13	0.89	1.71	1.24333	0.32	0.6	0.5	0.473333	Atp8a1	2.62676	0.0400117	_	cellular_component:Golgi membrane(GO:0000139);molecular_function:magnesium ion binding(GO:0000287);molecular_function:phospholipid-translocating ATPase activity(GO:0004012);molecular_function:protein binding(GO:0005515);molecular_function:ATP binding(GO:0005524);cellular_component:endoplasmic reticulum(GO:0005783);cellular_component:Golgi apparatus(GO:0005794);cellular_component:trans-Golgi netwo…
ENSMUST00000203592	594	1.05	0.76	1.49	1.1	0.49	0.47	0.29	0.416667	Gm43914	2.64	0.036769	_	_
ENSMUST00000133224	1905	0.82	1.44	1.28	1.18	0.46	0.55	0.32	0.443333	Tsc22d1	2.66165	0.0203017	_	molecular_function:sequence-specific DNA binding transcription factor activity(GO:0003700);molecular_function:protein binding(GO:0005515);cellular_component:nucleus(GO:0005634);cellular_component:cytoplasm(GO:0005737);biological_process:transcription, DNA-templated(GO:0006351);biological_process:regulation of transcription, DNA-templated(GO:0006355);biological_process:positive regulation of cell …
ENSMUST00000132546	14226	1.39	1.01	0.79	1.06333	0.48	0.3	0.41	0.396667	Stap1	2.68067	0.0218715	_	molecular_function:phosphotyrosine binding(GO:0001784);molecular_function:transmembrane receptor protein tyrosine kinase adaptor activity(GO:0005068);molecular_function:SH3/SH2 adaptor activity(GO:0005070);molecular_function:macrophage colony-stimulating factor receptor binding(GO:0005157);molecular_function:protein binding(GO:0005515);cellular_component:nucleus(GO:0005634);cellular_component:nuc…
ENSMUST00000218420	298	1.33	1.3	1.14	1.25667	0.78	0.23	0.39	0.466667	AC161114.1	2.69286	0.0104232	_	_
ENSMUST00000186885	2134	1.09	0.76	1.21	1.02	0.41	0.52	0.19	0.373333	Gm28187	2.73214	0.0175599	_	_
ENSMUST00000167174	9494	2.04	2.59	2.51	2.38	1.32	0.15	1.14	0.87	Alox5	2.73563	0.0198656	_	biological_process:leukotriene production involved in inflammatory response(GO:0002540);molecular_function:arachidonate 5-lipoxygenase activity(GO:0004051);molecular_function:iron ion binding(GO:0005506);molecular_function:protein binding(GO:0005515);cellular_component:extracellular space(GO:0005615);cellular_component:nucleus(GO:0005634);cellular_component:nuclear envelope(GO:0005635);cellular_c…
ENSMUST00000155983	13295	1	1.25	1.09	1.11333	0.26	0.42	0.53	0.403333	Safb2	2.76033	0.00269407	K12897	molecular_function:double-stranded DNA binding(GO:0003690);molecular_function:RNA binding(GO:0003723);cellular_component:nucleus(GO:0005634);cellular_component:nucleoplasm(GO:0005654);cellular_component:cytoplasm(GO:0005737);biological_process:transcription, DNA-templated(GO:0006351);biological_process:regulation of transcription from RNA polymerase II promoter(GO:0006357);cellular_component:nucl…
ENSMUST00000203736	1854	1.59	0.98	1.35	1.30667	0.69	0.45	0.28	0.473333	1810059H22Rik	2.76056	0.0175194	_	_
ENSMUST00000160204	5032	3.23	3.39	3.24	3.28667	0.64	2.06	0.87	1.19	Fbxo33	2.7619	0.00908977	K10310	molecular_function:molecular_function(GO:0003674);cellular_component:cellular_component(GO:0005575);biological_process:biological_process(GO:0008150);biological_process:protein ubiquitination(GO:0016567)
ENSMUST00000129718	3100	3.57	3.73	3.76	3.68667	2.02	0.68	1.26	1.32	Srsf10	2.79293	0.00381077	_	biological_process:RNA splicing, via transesterification reactions(GO:0000375);biological_process:mRNA splicing, via spliceosome(GO:0000398);molecular_function:RNA binding(GO:0003723);cellular_component:nucleoplasm(GO:0005654);cellular_component:cytosol(GO:0005829);biological_process:regulation of transcription, DNA-templated(GO:0006355);biological_process:mRNA splice site selection(GO:0006376);b…
ENSMUST00000160007	755	0.89	1.2	1.43	1.17333	0.53	0.35	0.38	0.42	Tmem191c	2.79365	0.0105262	_	molecular_function:molecular_function(GO:0003674);cellular_component:cellular_component(GO:0005575);biological_process:biological_process(GO:0008150);cellular_component:integral component of membrane(GO:0016021)
ENSMUST00000173485	5066	1.6	1.78	1.71	1.69667	0.62	0.63	0.57	0.606667	Gtf2i	2.7967	3.98621e-05	_	molecular_function:sequence-specific DNA binding RNA polymerase II transcription factor activity(GO:0000981);molecular_function:DNA binding(GO:0003677);molecular_function:protein binding(GO:0005515);cellular_component:nucleus(GO:0005634);cellular_component:nucleoplasm(GO:0005654);cellular_component:cytoplasm(GO:0005737);biological_process:regulation of transcription from RNA polymerase II promote…
ENSMUST00000193882	1029	1.81	2.26	1.26	1.77667	0.56	0.82	0.51	0.63	Gm6525	2.82011	0.0197199	K02929	molecular_function:structural constituent of ribosome(GO:0003735);biological_process:translation(GO:0006412);cellular_component:cytosolic large ribosomal subunit(GO:0022625)
ENSMUST00000123320	21550	22.55	18.7	14.29	18.5133	6	7.35	5.93	6.42667	Ctsh	2.88071	0.00763694	_	cellular_component:cytoplasmic mRNA processing body(GO:0000932);biological_process:metanephros development(GO:0001656);biological_process:T cell mediated cytotoxicity(GO:0001913);biological_process:immune response-regulating signaling pathway(GO:0002764);molecular_function:endopeptidase activity(GO:0004175);molecular_function:aminopeptidase activity(GO:0004177);molecular_function:cysteine-type en…
ENSMUST00000039763	12971	3.1	4.6	3.29	3.66333	1.75	1.26	0.8	1.27	Ginm1	2.88451	0.0118069	_	molecular_function:molecular_function(GO:0003674);biological_process:biological_process(GO:0008150);cellular_component:integral component of membrane(GO:0016021);cellular_component:extracellular exosome(GO:0070062)
ENSMUST00000150234	160043	1.94	1.59	1.41	1.64667	0.37	0.2	1.14	0.57	Rapgef4	2.88889	0.0305422	_	molecular_function:guanyl-nucleotide exchange factor activity(GO:0005085);molecular_function:Ras guanyl-nucleotide exchange factor activity(GO:0005088);molecular_function:protein binding(GO:0005515);cellular_component:cytosol(GO:0005829);biological_process:small GTPase mediated signal transduction(GO:0007264);cellular_component:membrane(GO:0016020);molecular_function:Ras GTPase binding(GO:0017016…
ENSMUST00000109535	2595	2.54	1.34	2.35	2.07667	1.08	0.56	0.51	0.716667	Tnfrsf13c	2.89767	0.0304918	_	biological_process:B cell homeostasis(GO:0001782);biological_process:adaptive immune response(GO:0002250);biological_process:positive regulation of germinal center formation(GO:0002636);cellular_component:external side of plasma membrane(GO:0009897);cellular_component:integral component of membrane(GO:0016021);biological_process:positive regulation of B cell proliferation(GO:0030890);biological_p…
ENSMUST00000126764	1710	2.32	2.79	1.85	2.32	0.29	1.39	0.72	0.8	Hypk	2.9	0.0223082	_	molecular_function:protein binding(GO:0005515);cellular_component:nucleus(GO:0005634);cellular_component:nucleoplasm(GO:0005654);cellular_component:cytoplasm(GO:0005737);cellular_component:microtubule cytoskeleton(GO:0015630);biological_process:negative regulation of apoptotic process(GO:0043066);cellular_component:protein complex(GO:0043234);molecular_function:protein N-terminus binding(GO:00474…
ENSMUST00000182793	216095	3.3	2.86	4.58	3.58	0.95	0.29	2.46	1.23333	Atg7	2.9027	0.0464586	K08337	biological_process:autophagosome assembly(GO:0000045);cellular_component:pre-autophagosomal structure(GO:0000407);biological_process:mitochondrion degradation(GO:0000422);biological_process:liver development(GO:0001889);molecular_function:protein binding(GO:0005515);cellular_component:cytoplasm(GO:0005737);cellular_component:cytosol(GO:0005829);cellular_component:axoneme(GO:0005930);biological_pr…
ENSMUST00000127452	7474	1.6	2.44	3.35	2.46333	1.01	0.38	1.15	0.846667	Postn	2.90945	0.0442517	_	biological_process:response to hypoxia(GO:0001666);biological_process:negative regulation of cell-matrix adhesion(GO:0001953);biological_process:regulation of systemic arterial blood pressure(GO:0003073);cellular_component:proteinaceous extracellular matrix(GO:0005578);cellular_component:extracellular space(GO:0005615);cellular_component:trans-Golgi network(GO:0005802);biological_process:cell adh…
ENSMUST00000182848	93472	1.3	1.3	0.87	1.15667	0.27	0.32	0.6	0.396667	Ccnd3	2.91597	0.0125427	K10151	biological_process:negative regulation of transcription from RNA polymerase II promoter(GO:0000122);cellular_component:cyclin-dependent protein kinase holoenzyme complex(GO:0000307);biological_process:positive regulation of protein phosphorylation(GO:0001934);molecular_function:cyclin-dependent protein serine/threonine kinase activity(GO:0004693);molecular_function:protein binding(GO:0005515);cel…
ENSMUST00000150765	13335	1.54	2.38	2.18	2.03333	0.57	0.42	1.1	0.696667	Vps8	2.91866	0.0149552	_	molecular_function:molecular_function(GO:0003674);cellular_component:early endosome(GO:0005769);cellular_component:CORVET complex(GO:0033263);biological_process:endosomal vesicle fusion(GO:0034058);molecular_function:metal ion binding(GO:0046872)
ENSMUST00000103464	515	1.77	1.71	2.14	1.87333	0.28	0.51	1.13	0.64	Ighv4-1	2.92708	0.0127096	_	molecular_function:antigen binding(GO:0003823);biological_process:phagocytosis, recognition(GO:0006910);biological_process:phagocytosis, engulfment(GO:0006911);biological_process:complement activation, classical pathway(GO:0006958);cellular_component:external side of plasma membrane(GO:0009897);molecular_function:immunoglobulin receptor binding(GO:0034987);cellular_component:immunoglobulin comple…
ENSMUST00000147660	2705	1.9	1.1	1.52	1.50667	0.51	0.3	0.73	0.513333	Rpl9	2.93506	0.0193129	_	biological_process:cytoplasmic translation(GO:0002181);molecular_function:RNA binding(GO:0003723);molecular_function:structural constituent of ribosome(GO:0003735);cellular_component:nucleus(GO:0005634);cellular_component:focal adhesion(GO:0005925);biological_process:translation(GO:0006412);cellular_component:membrane(GO:0016020);molecular_function:rRNA binding(GO:0019843);cellular_component:cyto…
ENSMUST00000117244	1427	1.66	1.09	1.1	1.28333	0.41	0.49	0.41	0.436667	Gm12057	2.93893	0.011241	K01265	_
ENSMUST00000176939	38113	3.12	2.7	2.46	2.76	0.86	1.53	0.36	0.916667	Aldh18a1	3.01091	0.00912535	K12657	molecular_function:RNA binding(GO:0003723);molecular_function:glutamate 5-kinase activity(GO:0004349);molecular_function:glutamate-5-semialdehyde dehydrogenase activity(GO:0004350);molecular_function:ATP binding(GO:0005524);cellular_component:mitochondrion(GO:0005739);cellular_component:mitochondrial inner membrane(GO:0005743);cellular_component:cytosol(GO:0005829);biological_process:glutamate me…
ENSMUST00000181751	2107	5.65	5.21	5.37	5.41	1.27	1.93	2.18	1.79333	Gm26825	3.01673	0.000272727	_	_
ENSMUST00000155871	5107	1.53	1.91	2.46	1.96667	0.69	0.71	0.55	0.65	Lgals8	3.02564	0.00868192	_	biological_process:plasma cell differentiation(GO:0002317);molecular_function:integrin binding(GO:0005178);cellular_component:cytoplasm(GO:0005737);cellular_component:cytosol(GO:0005829);cellular_component:membrane(GO:0016020);molecular_function:carbohydrate binding(GO:0030246);biological_process:T cell costimulation(GO:0031295);cellular_component:cytoplasmic vesicle(GO:0031410);cellular_componen…
ENSMUST00000181068	22122	1.7	1.68	1.57	1.65	0.01	0.68	0.94	0.543333	Gm26675	3.03681	0.0167766	_	_
ENSMUST00000061086	2146	1.16	1.25	0.81	1.07333	0.12	0.3	0.63	0.35	Ptprcap	3.06667	0.0227039	_	cellular_component:plasma membrane(GO:0005886);biological_process:defense response(GO:0006952);cellular_component:integral component of membrane(GO:0016021)
ENSMUST00000161717	1245	5.8	3.6	3.78	4.39333	1.92	0.51	1.78	1.40333	Tsen15	3.13064	0.0232192	_	molecular_function:tRNA-intron endonuclease activity(GO:0000213);molecular_function:molecular_function(GO:0003674);cellular_component:cellular_component(GO:0005575);cellular_component:nucleolus(GO:0005730);biological_process:tRNA splicing, via endonucleolytic cleavage and ligation(GO:0006388);biological_process:mRNA processing(GO:0006397);biological_process:biological_process(GO:0008150);biologic…
ENSMUST00000032519	9276	2.03	1.73	2.66	2.14	0.92	0.2	0.93	0.683333	Clec2i	3.13171	0.0163112	_	biological_process:membrane raft assembly(GO:0001765);molecular_function:transmembrane signaling receptor activity(GO:0004888);molecular_function:protein binding(GO:0005515);cellular_component:external side of plasma membrane(GO:0009897);cellular_component:cell surface(GO:0009986);cellular_component:integral component of membrane(GO:0016021);molecular_function:carbohydrate binding(GO:0030246);bio…
ENSMUST00000201070	1143	0.64	1.53	1.31	1.16	0.22	0.54	0.34	0.366667	Nrbp1	3.16364	0.0488694	_	molecular_function:protein kinase activity(GO:0004672);molecular_function:protein serine/threonine kinase activity(GO:0004674);molecular_function:protein binding(GO:0005515);molecular_function:ATP binding(GO:0005524);cellular_component:nucleus(GO:0005634);cellular_component:cytosol(GO:0005829);cellular_component:cell cortex(GO:0005938);biological_process:protein phosphorylation(GO:0006468);biolog…
ENSMUST00000026658	109149	3.49	2.66	3.86	3.33667	0.01	0.75	2.4	1.05333	Tnrc6c	3.16772	0.0446314	_	biological_process:endoderm formation(GO:0001706);molecular_function:molecular_function(GO:0003674);molecular_function:RNA binding(GO:0003723);cellular_component:cellular_component(GO:0005575);biological_process:endoderm development(GO:0007492);biological_process:embryonic hemopoiesis(GO:0035162);biological_process:gene silencing by miRNA(GO:0035195);biological_process:negative regulation of tran…
ENSMUST00000161093	17111	2.47	1.94	2.25	2.22	1.25	0.28	0.56	0.696667	Polr3g	3.1866	0.00956623	_	cellular_component:nuclear chromatin(GO:0000790);molecular_function:DNA-directed RNA polymerase activity(GO:0003899);cellular_component:DNA-directed RNA polymerase III complex(GO:0005666);biological_process:transcription from RNA polymerase III promoter(GO:0006383);biological_process:cell proliferation(GO:0008283);biological_process:positive regulation of interferon-beta production(GO:0032728);bi…
ENSMUST00000117695	65222	2.16	4.14	3.58	3.29333	1.32	1.76	0	1.02667	Blnk	3.20779	0.0457995	K07371	molecular_function:transmembrane receptor protein tyrosine kinase adaptor activity(GO:0005068);molecular_function:SH3/SH2 adaptor activity(GO:0005070);molecular_function:protein binding(GO:0005515);cellular_component:cytoplasm(GO:0005737);cellular_component:plasma membrane(GO:0005886);biological_process:immune response(GO:0006955);biological_process:transmembrane receptor protein tyrosine kinase …
ENSMUST00000180396	9854	8.06	5.83	4.37	6.08667	1.12	2.57	1.98	1.89	Gm26619	3.22046	0.0219415	_	_
ENSMUST00000163739	18251	2.94	2.12	1.65	2.23667	1.15	0.36	0.57	0.693333	Ap3m2	3.22596	0.0255986	K12398	cellular_component:Golgi apparatus(GO:0005794);biological_process:intracellular protein transport(GO:0006886);biological_process:anterograde axon cargo transport(GO:0008089);cellular_component:clathrin adaptor complex(GO:0030131);cellular_component:cytoplasmic vesicle membrane(GO:0030659);biological_process:anterograde synaptic vesicle transport(GO:0048490);cellular_component:axon cytoplasm(GO:19…
ENSMUST00000133050	755	1.47	0.9	0.91	1.09333	0.32	0.47	0.2	0.33	Ppox	3.31313	0.0200591	_	molecular_function:oxygen-dependent protoporphyrinogen oxidase activity(GO:0004729);cellular_component:mitochondrion(GO:0005739);biological_process:porphyrin-containing compound biosynthetic process(GO:0006779);biological_process:protoporphyrinogen IX biosynthetic process(GO:0006782);biological_process:heme biosynthetic process(GO:0006783);cellular_component:intrinsic component of mitochondrial i…
ENSMUST00000164904	47648	6.85	9.88	6.22	7.65	0.13	4.01	2.78	2.30667	Ubl3	3.31647	0.029318	_	molecular_function:molecular_function(GO:0003674);cellular_component:intracellular(GO:0005622);cellular_component:plasma membrane(GO:0005886);biological_process:biological_process(GO:0008150);cellular_component:extracellular exosome(GO:0070062)
ENSMUST00000139398	12438	2.57	1.22	2.09	1.96	0.61	0.3	0.84	0.583333	Diablo	3.36	0.0316848	_	cellular_component:cytoplasm(GO:0005737);cellular_component:mitochondrion(GO:0005739);cellular_component:mitochondrial intermembrane space(GO:0005758);biological_process:activation of cysteine-type endopeptidase activity involved in apoptotic process(GO:0006919);biological_process:intrinsic apoptotic signaling pathway in response to oxidative stress(GO:0008631);biological_process:activation of cy…
ENSMUST00000123399	21978	2.28	2.52	1.22	2.00667	0.28	1.14	0.37	0.596667	Uhmk1	3.36313	0.0434652	_	cellular_component:commitment complex(GO:0000243);molecular_function:protein kinase activity(GO:0004672);molecular_function:protein serine/threonine kinase activity(GO:0004674);molecular_function:protein binding(GO:0005515);molecular_function:ATP binding(GO:0005524);cellular_component:nucleus(GO:0005634);cellular_component:nucleoplasm(GO:0005654);cellular_component:cytoplasm(GO:0005737);cellular_…
ENSMUST00000105492	26828	1.5	2.15	2.24	1.96333	1.07	0.43	0.25	0.583333	Rtn4ip1	3.36571	0.0155094	_	cellular_component:mitochondrion(GO:0005739);cellular_component:mitochondrial outer membrane(GO:0005741);molecular_function:zinc ion binding(GO:0008270);molecular_function:oxidoreductase activity(GO:0016491);biological_process:regulation of dendrite development(GO:0050773);biological_process:oxidation-reduction process(GO:0055114)
ENSMUST00000170846	79416	1.91	1.56	1.66	1.71	0.24	1.22	0.06	0.506667	Fam214a	3.375	0.0326657	_	molecular_function:molecular_function(GO:0003674);cellular_component:cellular_component(GO:0005575);biological_process:biological_process(GO:0008150)
ENSMUST00000183918	52124	1.07	2.07	1.85	1.66333	0	0.84	0.63	0.49	Tcf12	3.39456	0.0410166	K15603	cellular_component:nuclear chromatin(GO:0000790);molecular_function:RNA polymerase II core promoter proximal region sequence-specific DNA binding(GO:0000978);molecular_function:RNA polymerase II core promoter proximal region sequence-specific DNA binding transcription factor activity involved in positive regulation of transcription(GO:0001077);molecular_function:DNA binding(GO:0003677);molecular_…
ENSMUST00000143961	1941	1.69	2.83	2.42	2.31333	0.32	0.47	1.25	0.68	Tcp1	3.40196	0.0207271	_	cellular_component:pericentriolar material(GO:0000242);cellular_component:acrosomal vesicle(GO:0001669);cellular_component:zona pellucida receptor complex(GO:0002199);molecular_function:RNA binding(GO:0003723);molecular_function:protein binding(GO:0005515);molecular_function:ATP binding(GO:0005524);cellular_component:nuclear heterochromatin(GO:0005720);cellular_component:Golgi apparatus(GO:000579…
ENSMUST00000111227	6308	3.01	3.57	1.53	2.70333	0.72	0.84	0.82	0.793333	Rag2	3.40756	0.0350877	K10988	biological_process:B cell lineage commitment(GO:0002326);biological_process:pre-B cell allelic exclusion(GO:0002331);biological_process:B cell homeostatic proliferation(GO:0002358);biological_process:T cell lineage commitment(GO:0002360);molecular_function:DNA binding(GO:0003677);molecular_function:chromatin binding(GO:0003682);molecular_function:protein binding(GO:0005515);molecular_function:pho…
ENSMUST00000206968	9467	3.21	3	2.65	2.95333	1.6	0.25	0.75	0.866667	Ino80e	3.40769	0.00809145	K11669	molecular_function:molecular_function(GO:0003674);cellular_component:nucleus(GO:0005634);cellular_component:nucleolus(GO:0005730);biological_process:DNA replication(GO:0006260);biological_process:DNA repair(GO:0006281);biological_process:biological_process(GO:0008150);cellular_component:Ino80 complex(GO:0031011)
ENSMUST00000154852	941	1.76	1.81	2.61	2.06	0.14	0.26	1.38	0.593333	Rrp8	3.47191	0.0381519	_	biological_process:chromatin silencing at rDNA(GO:0000183);molecular_function:RNA binding(GO:0003723);cellular_component:nucleus(GO:0005634);cellular_component:chromatin silencing complex(GO:0005677);cellular_component:nucleolus(GO:0005730);cellular_component:cytosol(GO:0005829);cellular_component:plasma membrane(GO:0005886);biological_process:transcription, DNA-templated(GO:0006351);biological_p…
ENSMUST00000211629	1725	0.95	1.4	1.47	1.27333	0.23	0	0.86	0.363333	Ckap2	3.50459	0.0403347	K16769	biological_process:mitotic cytokinesis(GO:0000281);cellular_component:spindle pole(GO:0000922);molecular_function:molecular_function(GO:0003674);cellular_component:centrosome(GO:0005813);cellular_component:cytosol(GO:0005829);cellular_component:cytoplasmic microtubule(GO:0005881);biological_process:apoptotic process(GO:0006915);biological_process:negative regulation of microtubule depolymerizatio…
ENSMUST00000185198	126546	1.68	0.85	1.26	1.26333	0.1	0.53	0.45	0.36	Ralgps2	3.50926	0.0298793	_	molecular_function:molecular_function(GO:0003674);molecular_function:guanyl-nucleotide exchange factor activity(GO:0005085);cellular_component:cellular_component(GO:0005575);cellular_component:cytoplasm(GO:0005737);cellular_component:plasma membrane(GO:0005886);biological_process:small GTPase mediated signal transduction(GO:0007264);biological_process:biological_process(GO:0008150);biological_pro…
ENSMUST00000196600	881	1.74	1.56	0.85	1.38333	0.47	0.56	0.14	0.39	Cd38	3.54701	0.0296803	_	biological_process:response to hypoxia(GO:0001666);molecular_function:NAD+ nucleosidase activity(GO:0003953);cellular_component:nucleus(GO:0005634);cellular_component:plasma membrane(GO:0005886);biological_process:positive regulation of cytosolic calcium ion concentration(GO:0007204);biological_process:female pregnancy(GO:0007565);cellular_component:cell surface(GO:0009986);cellular_component:mem…
ENSMUST00000140266	674	1.23	1.01	0.89	1.04333	0.4	0	0.48	0.293333	Golgb1	3.55682	0.013745	_	molecular_function:RNA binding(GO:0003723);cellular_component:endoplasmic reticulum-Golgi intermediate compartment(GO:0005793);cellular_component:Golgi apparatus(GO:0005794);cellular_component:cis-Golgi network(GO:0005801);cellular_component:membrane(GO:0016020);cellular_component:integral component of membrane(GO:0016021);
ENSMUST00000152860	1829	1.42	1.02	1.58	1.34	0.54	0.33	0.26	0.376667	Ddx42	3.55752	0.00668332	_	molecular_function:RNA binding(GO:0003723);molecular_function:ATP-dependent RNA helicase activity(GO:0004004);molecular_function:ATP binding(GO:0005524);cellular_component:nucleus(GO:0005634);cellular_component:nucleolus(GO:0005730);cellular_component:cytoplasm(GO:0005737);cellular_component:cytosol(GO:0005829);biological_process:protein localization(GO:0008104);biological_process:RNA secondary s…
ENSMUST00000138619	4228	1.28	1.08	1.04	1.13333	0.34	0.61	0	0.316667	Zfp61	3.57895	0.0129961	_	molecular_function:molecular_function(GO:0003674);molecular_function:nucleic acid binding(GO:0003676);cellular_component:cellular_component(GO:0005575);cellular_component:intracellular(GO:0005622);biological_process:regulation of transcription, DNA-templated(GO:0006355);biological_process:biological_process(GO:0008150);molecular_function:metal ion binding(GO:0046872)
ENSMUST00000066368	19364	3.11	1.65	2.94	2.56667	0.83	1.14	0.13	0.7	Mdfi	3.66667	0.0273182	_	molecular_function:protein binding(GO:0005515);cellular_component:nucleus(GO:0005634);cellular_component:cytoplasm(GO:0005737);molecular_function:identical protein binding(GO:0042802);biological_process:embryonic skeletal system morphogenesis(GO:0048704);biological_process:trophoblast giant cell differentiation(GO:0060707)
ENSMUST00000125514	23838	3.84	5.62	3.8	4.42	1.97	0	1.64	1.20333	Cul4a	3.67313	0.0197457	K10609	biological_process:in utero embryonic development(GO:0001701);molecular_function:protein binding(GO:0005515);biological_process:DNA repair(GO:0006281);biological_process:ubiquitin-dependent protein catabolic process(GO:0006511);biological_process:positive regulation of cell proliferation(GO:0008284);biological_process:viral process(GO:0016032);biological_process:hemopoiesis(GO:0030097);biological…
ENSMUST00000135931	9840	0.62	1.37	1.4	1.13	0.12	0.38	0.42	0.306667	Armc6	3.68478	0.0388655	_	biological_process:hematopoietic progenitor cell differentiation(GO:0002244);molecular_function:molecular_function(GO:0003674);cellular_component:cytosol(GO:0005829)
ENSMUST00000222003	10424	1.36	1	1.26	1.20667	0.15	0	0.83	0.326667	CT009718.4	3.69388	0.0336305	_	_
ENSMUST00000149671	13912	0.8	1.38	1.45	1.21	0.23	0.75	0	0.326667	Cfap161	3.70408	0.043334	_	molecular_function:molecular_function(GO:0003674);cellular_component:cellular_component(GO:0005575);biological_process:biological_process(GO:0008150);cellular_component:membrane(GO:0016020)
ENSMUST00000090561	4341	2.4	3.22	3.71	3.11	0	1.76	0.74	0.833333	Psrc1	3.732	0.0233441	K21443	cellular_component:spindle pole(GO:0000922);biological_process:microtubule bundle formation(GO:0001578);molecular_function:protein binding(GO:0005515);cellular_component:nucleoplasm(GO:0005654);cellular_component:cytoplasm(GO:0005737);cellular_component:spindle(GO:0005819);cellular_component:cytosol(GO:0005829);cellular_component:spindle microtubule(GO:0005876);biological_process:mitotic metaphas…
ENSMUST00000206026	3943	12.28	14.26	14.44	13.66	0.03	6.75	3.98	3.58667	Cd2bp2	3.80855	0.00822715	K13099	cellular_component:fibrillar center(GO:0001650);cellular_component:nucleus(GO:0005634);cellular_component:nucleoplasm(GO:0005654);cellular_component:U5 snRNP(GO:0005682);cellular_component:cytosol(GO:0005829);biological_process:mRNA processing(GO:0006397);biological_process:RNA splicing(GO:0008380);biological_process:negative regulation of phosphatase activity(GO:0010923);cellular_component:nucle…
ENSMUST00000001171	22086	9.38	5.86	6.54	7.26	3.04	2.66	0	1.9	Lman2l	3.82105	0.0204839	_	cellular_component:Golgi membrane(GO:0000139);cellular_component:endoplasmic reticulum membrane(GO:0005789);cellular_component:Golgi apparatus(GO:0005794);biological_process:protein transport(GO:0015031);cellular_component:integral component of membrane(GO:0016021);molecular_function:carbohydrate binding(GO:0030246);molecular_function:metal ion binding(GO:0046872)
ENSMUST00000097958	9372	1.83	2.18	2.03	2.01333	0.8	0.51	0.27	0.526667	Sigirr	3.82278	0.00126769	K05169	biological_process:negative regulation of cytokine-mediated signaling pathway(GO:0001960);biological_process:acute-phase response(GO:0006953);biological_process:signal transduction(GO:0007165);cellular_component:membrane(GO:0016020);cellular_component:integral component of membrane(GO:0016021);biological_process:negative regulation of sequence-specific DNA binding transcription factor activity(GO…
ENSMUST00000108572	3248	1.15	1.12	1.79	1.35333	0.77	0.29	0	0.353333	Zfp579	3.83019	0.0331576	_	_
ENSMUST00000100136	3315	4.88	6.14	3.82	4.94667	1.39	2.17	0.23	1.26333	Igll1	3.91557	0.0136413	K06554	molecular_function:antigen binding(GO:0003823);molecular_function:protein binding(GO:0005515);biological_process:phagocytosis, recognition(GO:0006910);biological_process:phagocytosis, engulfment(GO:0006911);biological_process:complement activation, classical pathway(GO:0006958);cellular_component:external side of plasma membrane(GO:0009897);molecular_function:immunoglobulin receptor binding(GO:00…
ENSMUST00000112648	6802	1.63	1.33	1.35	1.43667	0.15	0.32	0.62	0.363333	Dbi	3.95413	0.00308708	K08762	biological_process:behavioral fear response(GO:0001662);biological_process:hair follicle development(GO:0001942);cellular_component:extracellular space(GO:0005615);cellular_component:mitochondrion(GO:0005739);cellular_component:Golgi apparatus(GO:0005794);biological_process:triglyceride metabolic process(GO:0006641);biological_process:transport(GO:0006810);biological_process:learning or memory(GO…
ENSMUST00000150444	4433	2.08	0.77	1.43	1.42667	0.29	0.43	0.35	0.356667	Zdhhc7	4	0.0481549	K20029	cellular_component:Golgi membrane(GO:0000139);cellular_component:Golgi apparatus(GO:0005794);cellular_component:integral component of membrane(GO:0016021);molecular_function:palmitoyltransferase activity(GO:0016409);biological_process:peptidyl-L-cysteine S-palmitoylation(GO:0018230);biological_process:protein palmitoylation(GO:0018345);molecular_function:protein-cysteine S-palmitoyltransferase ac…
ENSMUST00000100652	98058	0.96	1.29	1.36	1.20333	0	0.57	0.33	0.3	Gtf2ird1	4.01111	0.0118634	K03121	molecular_function:sequence-specific DNA binding RNA polymerase II transcription factor activity(GO:0000981);molecular_function:DNA binding(GO:0003677);molecular_function:sequence-specific DNA binding transcription factor activity(GO:0003700);cellular_component:nucleus(GO:0005634);cellular_component:nucleoplasm(GO:0005654);cellular_component:cytoplasm(GO:0005737);cellular_component:cytosol(GO:000…
ENSMUST00000223407	10429	1.29	0.98	1.51	1.26	0.24	0.19	0.49	0.306667	Cinp	4.1087	0.00605005	_	molecular_function:molecular_function(GO:0003674);cellular_component:cellular_component(GO:0005575);cellular_component:nucleus(GO:0005634);biological_process:DNA replication(GO:0006260);biological_process:DNA repair(GO:0006281);biological_process:cell cycle(GO:0007049);biological_process:biological_process(GO:0008150);biological_process:cell division(GO:0051301)
ENSMUST00000140554	2660	1.95	1.2	1.8	1.65	0.16	0.14	0.88	0.393333	Rita1	4.19492	0.0197869	_	cellular_component:nucleus(GO:0005634);cellular_component:cytoplasm(GO:0005737);cellular_component:centrosome(GO:0005813);biological_process:Notch signaling pathway(GO:0007219);molecular_function:tubulin binding(GO:0015631);biological_process:neurogenesis(GO:0022008);biological_process:negative regulation of Notch signaling pathway(GO:0045746);biological_process:nuclear export(GO:0051168)
ENSMUST00000164447	7300	5.69	6.29	6.16	6.04667	0.2	2.51	1.6	1.43667	Tifa	4.20882	0.00269615	_	molecular_function:protein binding(GO:0005515);cellular_component:intracellular(GO:0005622);biological_process:I-kappaB kinase/NF-kappaB signaling(GO:0007249)
ENSMUST00000153556	1047	0.97	1.01	1.37	1.11667	0.18	0.43	0.18	0.263333	Rubcn	4.24051	0.00495416	_	biological_process:immune system process(GO:0002376);molecular_function:protein binding(GO:0005515);cellular_component:nucleoplasm(GO:0005654);cellular_component:lysosome(GO:0005764);cellular_component:early endosome(GO:0005769);cellular_component:late endosome(GO:0005770);cellular_component:cytosol(GO:0005829);biological_process:endocytosis(GO:0006897);biological_process:autophagy(GO:0006914);bi…
ENSMUST00000153205	1131	2.03	1.24	1.33	1.53333	0.56	0.5	0	0.353333	Ncln	4.33962	0.0182761	_	molecular_function:molecular_function(GO:0003674);cellular_component:endoplasmic reticulum membrane(GO:0005789);biological_process:regulation of signal transduction(GO:0009966);cellular_component:membrane(GO:0016020);cellular_component:integral component of membrane(GO:0016021);biological_process:protein destabilization(GO:0031648);biological_process:regulation of protein complex assembly(GO:0043…
ENSMUST00000061165	13774	1.05	2.2	2.27	1.84	0.71	0	0.53	0.413333	Pla2g12a	4.45161	0.0336795	_	molecular_function:phospholipase A2 activity(GO:0004623);molecular_function:calcium ion binding(GO:0005509);cellular_component:extracellular region(GO:0005576);cellular_component:intracellular(GO:0005622);cellular_component:endoplasmic reticulum(GO:0005783);cellular_component:Golgi apparatus(GO:0005794);biological_process:phospholipid metabolic process(GO:0006644);biological_process:lipid catabol…
ENSMUST00000103515	434	2.9	3.31	2.14	2.78333	1.16	0.2	0.5	0.62	Ighv1-39	4.48925	0.00825998	_	molecular_function:antigen binding(GO:0003823);biological_process:phagocytosis, recognition(GO:0006910);biological_process:phagocytosis, engulfment(GO:0006911);biological_process:complement activation, classical pathway(GO:0006958);cellular_component:external side of plasma membrane(GO:0009897);molecular_function:immunoglobulin receptor binding(GO:0034987);cellular_component:immunoglobulin comple…
ENSMUST00000068933	19601	2.42	2.12	1.64	2.06	0	1.37	0	0.456667	Gjc1	4.51095	0.0347298	_	biological_process:vasculogenesis(GO:0001570);molecular_function:ion channel activity(GO:0005216);molecular_function:protein binding(GO:0005515);cellular_component:gap junction(GO:0005921);cellular_component:connexon complex(GO:0005922);biological_process:cell-cell signaling(GO:0007267);biological_process:synaptic transmission(GO:0007268);biological_process:heart development(GO:0007507);biologica…
ENSMUST00000140742	909	2.82	2.72	2.06	2.53333	1.04	0.61	0	0.55	Dmpk	4.60606	0.00670932	_	biological_process:regulation of sodium ion transport(GO:0002028);molecular_function:protein serine/threonine kinase activity(GO:0004674);molecular_function:protein binding(GO:0005515);molecular_function:ATP binding(GO:0005524);cellular_component:nuclear outer membrane(GO:0005640);cellular_component:cytosol(GO:0005829);cellular_component:plasma membrane(GO:0005886);biological_process:protein phos…
ENSMUST00000143439	4102	3.89	2.73	2.41	3.01	0	0.36	1.6	0.653333	Pdap1	4.60714	0.0234791	_	molecular_function:RNA binding(GO:0003723);cellular_component:extracellular space(GO:0005615);biological_process:platelet-derived growth factor receptor signaling pathway(GO:0048008);molecular_function:platelet-derived growth factor binding(GO:0048407)
ENSMUST00000160669	6699	2.22	1.2	1.39	1.60333	0.97	0.06	0	0.343333	Ints12	4.6699	0.0467716	_	molecular_function:molecular_function(GO:0003674);cellular_component:nucleus(GO:0005634);biological_process:snRNA processing(GO:0016180);cellular_component:integrator complex(GO:0032039);molecular_function:metal ion binding(GO:0046872)
ENSMUST00000074339	14887	3.84	3.48	3.28	3.53333	0	0.28	1.96	0.746667	Tars2	4.73214	0.0117067	_	molecular_function:aminoacyl-tRNA editing activity(GO:0002161);molecular_function:threonine-tRNA ligase activity(GO:0004829);molecular_function:ATP binding(GO:0005524);cellular_component:mitochondrion(GO:0005739);cellular_component:mitochondrial matrix(GO:0005759);biological_process:regulation of translational fidelity(GO:0006450);molecular_function:protein homodimerization activity(GO:0042803);b…
ENSMUST00000027579	42823	3.2	3.4	5.92	4.17333	0.01	0.76	1.87	0.88	Actr3	4.74242	0.0328421	_	molecular_function:structural constituent of cytoskeleton(GO:0005200);molecular_function:protein binding(GO:0005515);molecular_function:ATP binding(GO:0005524);cellular_component:cytoplasm(GO:0005737);cellular_component:Arp2/3 protein complex(GO:0005885);cellular_component:brush border(GO:0005903);cellular_component:cell-cell junction(GO:0005911);cellular_component:focal adhesion(GO:0005925);biol…
ENSMUST00000068830	8390	1.35	2.52	2.01	1.96	0.27	0.37	0.58	0.406667	Cnr2	4.81967	0.0114374	K04278	biological_process:response to amphetamine(GO:0001975);molecular_function:cannabinoid receptor activity(GO:0004949);biological_process:inflammatory response(GO:0006954);cellular_component:integral component of membrane(GO:0016021);biological_process:sensory perception of pain(GO:0019233);cellular_component:dendrite(GO:0030425);biological_process:leukocyte chemotaxis(GO:0030595);cellular_component…
ENSMUST00000075017	853	3.32	3.07	1.45	2.61333	0	1.19	0.42	0.536667	Vpreb1	4.86957	0.0381954	K06553	biological_process:cell morphogenesis(GO:0000902);biological_process:immunoglobulin production(GO:0002377);molecular_function:receptor activity(GO:0004872);molecular_function:protein binding(GO:0005515);cellular_component:extracellular space(GO:0005615);cellular_component:plasma membrane(GO:0005886);biological_process:immune response(GO:0006955);biological_process:regulation of cell size(GO:00083…
ENSMUST00000206995	1577	0.7	1.5	1.42	1.20667	0.52	0	0.22	0.246667	Hsd3b7	4.89189	0.0314697	_	molecular_function:3-beta-hydroxy-delta5-steroid dehydrogenase activity(GO:0003854);cellular_component:endoplasmic reticulum membrane(GO:0005789);biological_process:steroid biosynthetic process(GO:0006694);cellular_component:integral component of membrane(GO:0016021);biological_process:B cell chemotaxis(GO:0035754);molecular_function:cholest-5-ene-3-beta,7-alpha-diol 3-beta-dehydrogenase activity…
ENSMUST00000163492	7376	4.22	2.38	2.78	3.12667	0	1.56	0.35	0.636667	Slc29a1	4.91099	0.0272121	K15014	molecular_function:nucleoside transmembrane transporter activity(GO:0005337);cellular_component:integral component of plasma membrane(GO:0005887);biological_process:lactation(GO:0007595);biological_process:nucleoside transport(GO:0015858);biological_process:uridine transport(GO:0015862);cellular_component:membrane(GO:0016020);cellular_component:basolateral plasma membrane(GO:0016323);cellular_com…
ENSMUST00000222343	3796	3.96	6.8	6.45	5.73667	0.54	2.55	0.3	1.13	Clptm1l	5.0767	0.0157653	_	molecular_function:molecular_function(GO:0003674);biological_process:apoptotic process(GO:0006915);biological_process:biological_process(GO:0008150);cellular_component:membrane(GO:0016020);cellular_component:integral component of membrane(GO:0016021)
ENSMUST00000164556	69216	0.84	1.51	1.11	1.15333	0.68	0	0	0.226667	Reps1	5.08824	0.0361599	K20068	molecular_function:calcium ion binding(GO:0005509);molecular_function:protein binding(GO:0005515);cellular_component:plasma membrane(GO:0005886);cellular_component:coated pit(GO:0005905);biological_process:receptor-mediated endocytosis(GO:0006898);molecular_function:SH3 domain binding(GO:0017124)
ENSMUST00000107853	61134	7.79	6.97	4.55	6.43667	1.62	2.09	0.02	1.24333	Mbtd1	5.17694	0.0109146	_	cellular_component:nucleus(GO:0005634);biological_process:transcription, DNA-templated(GO:0006351);biological_process:regulation of transcription, DNA-templated(GO:0006355);molecular_function:zinc ion binding(GO:0008270);biological_process:covalent chromatin modification(GO:0016569);molecular_function:methylated histone binding(GO:0035064);biological_process:embryonic skeletal system development(…
ENSMUST00000205269	1958	2.26	2.08	0.91	1.75	0.33	0.4	0.27	0.333333	Ptcd3	5.25	0.028987	_	molecular_function:RNA binding(GO:0003723);cellular_component:nucleoplasm(GO:0005654);cellular_component:mitochondrion(GO:0005739);cellular_component:cytosol(GO:0005829);cellular_component:ribosome(GO:0005840);cellular_component:plasma membrane(GO:0005886);biological_process:regulation of translation(GO:0006417);molecular_function:rRNA binding(GO:0019843);biological_process:mitochondrial translat…
ENSMUST00000087211	15718	1.07	1.89	1.01	1.32333	0.01	0.01	0.73	0.25	Ppp1r10	5.29333	0.0446769	K17552	cellular_component:nuclear chromosome, telomeric region(GO:0000784);cellular_component:chromatin(GO:0000785);molecular_function:DNA binding(GO:0003677);molecular_function:RNA binding(GO:0003723);molecular_function:protein phosphatase inhibitor activity(GO:0004864);molecular_function:protein binding(GO:0005515);cellular_component:nucleoplasm(GO:0005654);cellular_component:nuclear body(GO:0016604);…
ENSMUST00000108666	6018	2.26	4.74	2.25	3.08333	0.35	0.46	0.92	0.576667	Aurkb	5.34682	0.0415095	K11479	biological_process:negative regulation of transcription from RNA polymerase II promoter(GO:0000122);cellular_component:kinetochore(GO:0000776);cellular_component:condensed chromosome, centromeric region(GO:0000779);cellular_component:condensed nuclear chromosome, centromeric region(GO:0000780);biological_process:negative regulation of B cell apoptotic process(GO:0002903);molecular_function:protei…
ENSMUST00000191060	6734	0.85	1.33	1.12	1.1	0.11	0	0.5	0.203333	1810006J02Rik	5.40984	0.01207	_	_
ENSMUST00000162071	8132	0.57	1.34	1.14	1.01667	0.2	0.26	0.1	0.186667	Bscl2	5.44643	0.024303	K19365	molecular_function:molecular_function(GO:0003674);biological_process:lipid catabolic process(GO:0016042);biological_process:lipid storage(GO:0019915);cellular_component:integral component of endoplasmic reticulum membrane(GO:0030176);biological_process:lipid particle organization(GO:0034389);biological_process:fat cell differentiation(GO:0045444);biological_process:negative regulation of lipid ca…
ENSMUST00000060818	1325	1.99	2.8	4.41	3.06667	0.05	0	1.59	0.546667	Rnf208	5.60976	0.0460819	_	molecular_function:ubiquitin-protein transferase activity(GO:0004842);cellular_component:nucleoplasm(GO:0005654);cellular_component:cytosol(GO:0005829);molecular_function:metal ion binding(GO:0046872);biological_process:protein autoubiquitination(GO:0051865)
ENSMUST00000031601	17083	1.31	1.7	2.01	1.67333	0.84	0	0	0.28	Zkscan5	5.97619	0.0157061	_	molecular_function:DNA binding(GO:0003677);molecular_function:sequence-specific DNA binding transcription factor activity(GO:0003700);cellular_component:nucleus(GO:0005634);biological_process:transcription, DNA-templated(GO:0006351);biological_process:regulation of transcription, DNA-templated(GO:0006355);molecular_function:metal ion binding(GO:0046872)
ENSMUST00000167063	16259	4.04	3.62	6.05	4.57	0.24	0.01	2.04	0.763333	Mpp6	5.9869	0.018197	_	molecular_function:guanylate kinase activity(GO:0004385);molecular_function:protein binding(GO:0005515);cellular_component:plasma membrane(GO:0005886);cellular_component:integral component of membrane(GO:0016021);molecular_function:PDZ domain binding(GO:0030165);biological_process:GMP metabolic process(GO:0046037);biological_process:GDP metabolic process(GO:0046710);cellular_component:extracellul…
ENSMUST00000103467	430	2.25	2.21	0.78	1.74667	0.17	0.2	0.5	0.29	Ighv14-2	6.02299	0.0422271	_	molecular_function:antigen binding(GO:0003823);biological_process:phagocytosis, recognition(GO:0006910);biological_process:phagocytosis, engulfment(GO:0006911);biological_process:complement activation, classical pathway(GO:0006958);cellular_component:external side of plasma membrane(GO:0009897);molecular_function:immunoglobulin receptor binding(GO:0034987);cellular_component:immunoglobulin comple…
ENSMUST00000190910	347	0.65	1.3	1.18	1.04333	0.17	0	0.34	0.17	Gm29107	6.13725	0.0171766	_	_
ENSMUST00000080336	25994	2.52	3.97	1.78	2.75667	0	0.93	0.4	0.443333	Tmem268	6.21805	0.0294451	_	molecular_function:molecular_function(GO:0003674);cellular_component:cellular_component(GO:0005575);biological_process:biological_process(GO:0008150);cellular_component:integral component of membrane(GO:0016021)
ENSMUST00000166278	41243	2.1	1.8	2.96	2.28667	0.01	0	1.09	0.366667	Gpr160	6.23636	0.0186604	K08438	molecular_function:G-protein coupled receptor activity(GO:0004930);cellular_component:plasma membrane(GO:0005886);biological_process:G-protein coupled receptor signaling pathway(GO:0007186);cellular_component:integral component of membrane(GO:0016021);cellular_component:receptor complex(GO:0043235)
ENSMUST00000103316	474	2.88	4.75	1.93	3.18667	0.66	0.2	0.66	0.506667	Igkv9-120	6.28947	0.0334968	_	_
ENSMUST00000113051	67316	1.62	1.92	1.46	1.66667	0	0	0.79	0.263333	Shroom3	6.32911	0.00901373	K18625	biological_process:cell morphogenesis(GO:0000902);biological_process:neural tube closure(GO:0001843);biological_process:columnar/cuboidal epithelial cell development(GO:0002066);molecular_function:actin binding(GO:0003779);cellular_component:cytoplasm(GO:0005737);cellular_component:cytoskeleton(GO:0005856);cellular_component:microtubule(GO:0005874);cellular_component:adherens junction(GO:0005912)…
ENSMUST00000131848	11071	1.13	1.36	1.14	1.21	0	0	0.57	0.19	Wsb1	6.36842	0.00752782	_	molecular_function:molecular_function(GO:0003674);molecular_function:ubiquitin-protein transferase activity(GO:0004842);cellular_component:cellular_component(GO:0005575);cellular_component:intracellular(GO:0005622);biological_process:biological_process(GO:0008150);biological_process:protein ubiquitination(GO:0016567);biological_process:intracellular signal transduction(GO:0035556)
ENSMUST00000106956	9935	2.18	1	1.68	1.62	0	0.72	0	0.24	Myl4	6.75	0.0298427	K12750	biological_process:regulation of the force of heart contraction(GO:0002026);molecular_function:actin monomer binding(GO:0003785);molecular_function:calcium ion binding(GO:0005509);cellular_component:myosin complex(GO:0016459);cellular_component:A band(GO:0031672);biological_process:positive regulation of ATPase activity(GO:0032781);molecular_function:actin filament binding(GO:0051015);biological_…
ENSMUST00000171366	61196	0.82	2.35	1.81	1.66	0	0.72	0.01	0.243333	Disp1	6.82192	0.0492262	_	biological_process:smoothened signaling pathway(GO:0007224);biological_process:patched ligand maturation(GO:0007225);biological_process:determination of left/right symmetry(GO:0007368);biological_process:pattern specification process(GO:0007389);biological_process:embryonic pattern specification(GO:0009880);biological_process:dorsal/ventral pattern formation(GO:0009953);molecular_function:peptide…
ENSMUST00000168928	24426	0.91	1.07	1.09	1.02333	0.44	0	0	0.146667	Ccnt1	6.97727	0.00508409	_	molecular_function:DNA binding(GO:0003677);molecular_function:chromatin binding(GO:0003682);molecular_function:protein binding(GO:0005515);cellular_component:nucleus(GO:0005634);cellular_component:nucleoplasm(GO:0005654);cellular_component:nucleolus(GO:0005730);biological_process:transcription, DNA-templated(GO:0006351);biological_process:protein phosphorylation(GO:0006468);biological_process:cel…
ENSMUST00000119031	16181	1.54	1.11	2.26	1.63667	0	0.35	0.29	0.213333	Adal	7.67188	0.0156249	_	molecular_function:adenosine deaminase activity(GO:0004000);cellular_component:cellular_component(GO:0005575);cellular_component:cytosol(GO:0005829);biological_process:adenosine catabolic process(GO:0006154);biological_process:nucleotide metabolic process(GO:0009117);biological_process:hypoxanthine salvage(GO:0043103);biological_process:inosine biosynthetic process(GO:0046103);molecular_function:…
ENSMUST00000147846	676	4.01	6.01	3.1	4.37333	0.95	0	0.76	0.57	Sqstm1	7.67251	0.0137771	_	biological_process:negative regulation of transcription from RNA polymerase II promoter(GO:0000122);cellular_component:pre-autophagosomal structure(GO:0000407);biological_process:macromitophagy(GO:0000423);cellular_component:cytoplasmic mRNA processing body(GO:0000932);biological_process:positive regulation of protein phosphorylation(GO:0001934);biological_process:immune system process(GO:0002376…
ENSMUST00000142592	5081	0.48	1.38	1.3	1.05333	0	0.22	0.17	0.13	Capza2	8.10256	0.0352601	_	molecular_function:actin binding(GO:0003779);molecular_function:protein binding(GO:0005515);cellular_component:brush border(GO:0005903);biological_process:biological_process(GO:0008150);cellular_component:F-actin capping protein complex(GO:0008290);cellular_component:membrane(GO:0016020);cellular_component:cortical cytoskeleton(GO:0030863);biological_process:barbed-end actin filament capping(GO:0…
ENSMUST00000100201	4760	1.31	1.08	0.81	1.06667	0.3	0.07	0	0.123333	Sphk1	8.64865	0.00522118	K04718	molecular_function:magnesium ion binding(GO:0000287);biological_process:blood vessel development(GO:0001568);biological_process:sphingosine-1-phosphate signaling pathway(GO:0003376);molecular_function:DNA binding(GO:0003677);molecular_function:NAD+ kinase activity(GO:0003951);molecular_function:calmodulin binding(GO:0005516);molecular_function:ATP binding(GO:0005524);cellular_component:nucleus(GO…
ENSMUST00000139683	1327	6.06	5.34	4.49	5.29667	0.01	0	1.8	0.603333	Mars	8.77901	0.00334122	_	molecular_function:tRNA binding(GO:0000049);molecular_function:methionine-tRNA ligase activity(GO:0004825);molecular_function:ATP binding(GO:0005524);cellular_component:nucleolus(GO:0005730);cellular_component:cytoplasm(GO:0005737);cellular_component:mitochondrion(GO:0005739);cellular_component:cytosol(GO:0005829);biological_process:methionyl-tRNA aminoacylation(GO:0006431);biological_process:cel…
ENSMUST00000165910	14216	0.63	1.9	1.64	1.39	0.03	0	0.43	0.153333	Cd200	9.06522	0.0397047	_	molecular_function:receptor activity(GO:0004872);molecular_function:receptor binding(GO:0005102);cellular_component:integral component of plasma membrane(GO:0005887);cellular_component:cell-cell adherens junction(GO:0005913);biological_process:homophilic cell adhesion via plasma membrane adhesion molecules(GO:0007156);biological_process:heterophilic cell-cell adhesion via plasma membrane cell adh…
ENSMUST00000174000	31656	5.16	2.53	3.04	3.57667	0.52	0	0.66	0.393333	Gypc	9.09322	0.0185254	K06576	molecular_function:receptor activity(GO:0004872);molecular_function:receptor binding(GO:0005102);cellular_component:integral component of plasma membrane(GO:0005887);cellular_component:cell-cell adherens junction(GO:0005913);biological_process:homophilic cell adhesion via plasma membrane adhesion molecules(GO:0007156);biological_process:heterophilic cell-cell adhesion via plasma membrane cell adh…
ENSMUST00000165045	9325	2.61	1.1	2.75	2.15333	0	0.68	0.02	0.233333	Siglech	9.22857	0.0286283	K06473	biological_process:receptor-mediated endocytosis(GO:0006898);cellular_component:cell surface(GO:0009986);cellular_component:integral component of membrane(GO:0016021);molecular_function:sialic acid binding(GO:0033691);molecular_function:cargo receptor activity(GO:0038024)
ENSMUST00000127380	4633	3.54	5.06	2.31	3.63667	1.13	0.03	0	0.386667	Nat6	9.40517	0.0208008	_	molecular_function:molecular_function(GO:0003674);cellular_component:cytoplasm(GO:0005737);molecular_function:N-acetyltransferase activity(GO:0008080);biological_process:biological_process(GO:0008150)
ENSMUST00000170758	4163	2.34	1.47	1.66	1.82333	0	0	0.56	0.186667	Pkdcc	9.76786	0.00717661	_	biological_process:skeletal system development(GO:0001501);molecular_function:protein kinase activity(GO:0004672);molecular_function:non-membrane spanning protein tyrosine kinase activity(GO:0004715);molecular_function:ATP binding(GO:0005524);cellular_component:extracellular region(GO:0005576);cellular_component:Golgi apparatus(GO:0005794);biological_process:protein transport(GO:0015031);biologic…
ENSMUST00000125462	61302	1.42	2.56	2.41	2.13	0.42	0.22	0.01	0.216667	Art3	9.83077	0.00708543	_	molecular_function:molecular_function(GO:0003674);molecular_function:NAD(P)+-protein-arginine ADP-ribosyltransferase activity(GO:0003956);cellular_component:plasma membrane(GO:0005886);biological_process:protein ADP-ribosylation(GO:0006471);biological_process:biological_process(GO:0008150);cellular_component:anchored component of membrane(GO:0031225);cellular_component:extracellular exosome(GO:00…
ENSMUST00000204158	8722	9.87	13.79	17.67	13.7767	0.15	3.54	0.01	1.23333	Hnrnpa2b1	11.1703	0.00772001	K13158	biological_process:negative regulation of transcription from RNA polymerase II promoter(GO:0000122);biological_process:mRNA splicing, via spliceosome(GO:0000398);molecular_function:RNA binding(GO:0003723);molecular_function:mRNA 3'-UTR binding(GO:0003730);cellular_component:nucleus(GO:0005634);cellular_component:nucleoplasm(GO:0005654);cellular_component:spliceosomal complex(GO:0005681);cellular_…
ENSMUST00000202803	12358	1.66	1.05	1.09	1.26667	0.11	0.18	0.03	0.106667	Tprkb	11.875	0.00453343	_	cellular_component:EKC/KEOPS complex(GO:0000408);cellular_component:nucleus(GO:0005634);cellular_component:cytosol(GO:0005829);biological_process:tRNA processing(GO:0008033);biological_process:biological_process(GO:0008150);molecular_function:protein kinase binding(GO:0019901)
ENSMUST00000100784	22491	2.77	0.9	2.4	2.02333	0.5	0	0	0.166667	Flot2	12.14	0.0356066	_	biological_process:membrane raft assembly(GO:0001765);cellular_component:uropod(GO:0001931);molecular_function:protease binding(GO:0002020);cellular_component:acrosomal membrane(GO:0002080);cellular_component:endosome(GO:0005768);cellular_component:plasma membrane(GO:0005886);cellular_component:caveola(GO:0005901);cellular_component:cell-cell adherens junction(GO:0005913);cellular_component:focal…
ENSMUST00000112907	72352	4.5	5.43	3.5	4.47667	0	0.48	0.28	0.253333	Acsl4	17.6711	0.00182226	K01897	biological_process:long-chain fatty acid metabolic process(GO:0001676);molecular_function:long-chain fatty acid-CoA ligase activity(GO:0004467);molecular_function:ATP binding(GO:0005524);cellular_component:cytoplasm(GO:0005737);cellular_component:mitochondrion(GO:0005739);cellular_component:mitochondrial outer membrane(GO:0005741);cellular_component:peroxisomal membrane(GO:0005778);cellular_compo…
ENSMUST00000112425	27902	4.71	4.21	1.84	3.58667	0.38	0	0	0.126667	Zfp384	28.3158	0.0180028	_	molecular_function:nucleic acid binding(GO:0003676)
ENSMUST00000135041	653	3.17	0.68	2.48	2.11	0.13	0	0	0.0433333	Gdi1	48.6923	0.0498347	_	molecular_function:Rab GDP-dissociation inhibitor activity(GO:0005093);molecular_function:GTPase activator activity(GO:0005096);cellular_component:cytoplasm(GO:0005737);cellular_component:Golgi apparatus(GO:0005794);biological_process:protein transport(GO:0015031);molecular_function:oxidoreductase activity(GO:0016491);molecular_function:Rab GTPase binding(GO:0017137);cellular_component:midbody(GO…
ENSMUST00000159420	3178	0.57	1.73	1.17	1.15667	0	0.02	0	0.00666667	Mpnd	173.5	0.0264657	_	molecular_function:molecular_function(GO:0003674);cellular_component:cellular_component(GO:0005575);biological_process:proteolysis(GO:0006508);biological_process:biological_process(GO:0008150);molecular_function:peptidase activity(GO:0008233)
ENSMUST00000202820	10336	1.59	2.79	2.28	2.22	0	0	0.03	0.01	Ctbp1	222	0.00314503	_	biological_process:negative regulation of transcription from RNA polymerase II promoter(GO:0000122);molecular_function:RNA polymerase II transcription corepressor activity(GO:0001106);molecular_function:sequence-specific DNA binding transcription factor activity(GO:0003700);molecular_function:transcription corepressor activity(GO:0003714);molecular_function:protein binding(GO:0005515);cellular_co…
ENSMUST00000089022	56482	1.63	1.99	1.61	1.74333	0	0	0.02	0.00666667	Irak2	261.5	0.000149108	_	biological_process:regulation of cytokine-mediated signaling pathway(GO:0001959);biological_process:toll-like receptor signaling pathway(GO:0002224);biological_process:MyD88-dependent toll-like receptor signaling pathway(GO:0002755);molecular_function:protein kinase activity(GO:0004672);molecular_function:protein serine/threonine kinase activity(GO:0004674);molecular_function:protein binding(GO:0…
ENSMUST00000162047	1259	3.61	1.37	2.44	2.47333	0	0.02	0	0.00666667	Stxbp2	371	0.0188887	_	biological_process:leukocyte mediated cytotoxicity(GO:0001909);molecular_function:protein binding(GO:0005515);cellular_component:cytosol(GO:0005829);cellular_component:plasma membrane(GO:0005886);biological_process:exocytosis(GO:0006887);biological_process:vesicle docking involved in exocytosis(GO:0006904);biological_process:protein transport(GO:0015031);cellular_component:apical plasma membrane(…
ENSMUST00000155942	554	2.75	1.79	2.45	2.33	0	0	0	0	Dnase2a	#DIV/0!	0.00119546	_	_
ENSMUST00000219241	1832	1.61	2.66	1.98	2.08333	0	0	0	0	Mon2	#DIV/0!	0.00247635	_	cellular_component:cytosol(GO:0005829);biological_process:Golgi to endosome transport(GO:0006895);biological_process:protein transport(GO:0015031);cellular_component:extracellular exosome(GO:0070062)
ENSMUST00000125741	3048	1.97	1.44	1.16	1.52333	0	0	0	0	Fkbp8	#DIV/0!	0.0030367	_	biological_process:protein peptidyl-prolyl isomerization(GO:0000413);biological_process:cell fate specification(GO:0001708);biological_process:negative regulation of protein phosphorylation(GO:0001933);molecular_function:peptidyl-prolyl cis-trans isomerase activity(GO:0003755);molecular_function:FK506 binding(GO:0005528);cellular_component:mitochondrion(GO:0005739);cellular_component:mitochondria…
ENSMUST00000129193	13846	1.33	0.68	1.54	1.18333	0	0	0	0	Golga2	#DIV/0!	0.0102512	_	cellular_component:Golgi cis cisterna(GO:0000137);cellular_component:Golgi membrane(GO:0000139);cellular_component:spindle pole(GO:0000922);molecular_function:protein binding(GO:0005515);cellular_component:nucleus(GO:0005634);cellular_component:Golgi apparatus(GO:0005794);cellular_component:cis-Golgi network(GO:0005801);cellular_component:microtubule(GO:0005874);biological_process:protein glycosy…
ENSMUST00000076599	12504	1.21	1.52	0.62	1.11667	0	0	0	0	Ap4b1	#DIV/0!	0.0133663	K12401	cellular_component:trans-Golgi network(GO:0005802);cellular_component:coated pit(GO:0005905);biological_process:intracellular protein transport(GO:0006886);molecular_function:protein transporter activity(GO:0008565);biological_process:vesicle-mediated transport(GO:0016192);cellular_component:clathrin adaptor complex(GO:0030131)
ENSMUST00000101148	24271	1.15	1.32	2.37	1.61333	0	0	0	0	Nlrp3	#DIV/0!	0.0133819	K12800	biological_process:negative regulation of acute inflammatory response(GO:0002674);biological_process:positive regulation of type 2 immune response(GO:0002830);molecular_function:protein binding(GO:0005515);molecular_function:ATP binding(GO:0005524);cellular_component:extracellular region(GO:0005576);cellular_component:nucleus(GO:0005634);cellular_component:cytoplasm(GO:0005737);cellular_component…
ENSMUST00000207293	3792	1.11	0.54	1.37	1.00667	0	0	0	0	Tbc1d17	#DIV/0!	0.0147678	_	molecular_function:GTPase activator activity(GO:0005096);cellular_component:intracellular(GO:0005622);cellular_component:autophagosome(GO:0005776);cellular_component:cytosol(GO:0005829);biological_process:intracellular protein transport(GO:0006886);biological_process:autophagy(GO:0006914);cellular_component:endomembrane system(GO:0012505);molecular_function:Rab GTPase binding(GO:0017137);biologic…
ENSMUST00000022681	13464	4.14	3.25	1.25	2.88	0	0	0	0	Pdlim2	#DIV/0!	0.0280373	_	cellular_component:stress fiber(GO:0001725);cellular_component:cortical actin cytoskeleton(GO:0030864);molecular_function:filamin binding(GO:0031005);molecular_function:myosin heavy chain binding(GO:0032036);molecular_function:metal ion binding(GO:0046872);molecular_function:muscle alpha-actinin binding(GO:0051371);cellular_component:extracellular exosome(GO:0070062)
ENSMUST00000138859	51921	1.11	2.89	1.43	1.81	0	0	0	0	Usp8	#DIV/0!	0.0298254	K11839	biological_process:mitotic cytokinesis(GO:0000281);cellular_component:acrosomal vesicle(GO:0001669);molecular_function:ubiquitin-specific protease activity(GO:0004843);molecular_function:protein binding(GO:0005515);cellular_component:intracellular(GO:0005622);cellular_component:nucleus(GO:0005634);cellular_component:cytoplasm(GO:0005737);cellular_component:early endosome(GO:0005769);cellular_comp…
ENSMUST00000071026	5239	1.9	0.65	1.05	1.2	0	0	0	0	Eif5a	#DIV/0!	0.0311998	K03263	molecular_function:RNA binding(GO:0003723);molecular_function:translation elongation factor activity(GO:0003746);cellular_component:nucleus(GO:0005634);cellular_component:annulate lamellae(GO:0005642);cellular_component:nuclear pore(GO:0005643);cellular_component:cytoplasm(GO:0005737);cellular_component:endoplasmic reticulum membrane(GO:0005789);biological_process:mRNA export from nucleus(GO:0006…
