# Supplementary material for: Aldh inhibitor restores auditory function in a mouse model of human deafness
Source: PLoS Genet. 2020 Sep 24;16(9):e1009040. doi: 10.1371/journal.pgen.1009040 (PMC7553308; doi:10.1371/journal.pgen.1009040)
Supplement: S1 Data — (XLSX) [file pgen.1009040.s013.xlsx]

## Sheet: Fig 1A-C
Fig 1A
	Pou4f3(+/+)										Pou4f3(Δ/+)
Frequency (kHz)\Sample ID	1	2	3	4	5	6	7	8	9		1	2	3	4	5	6	7	8	9	10
5.6	70.36	70.56	70.51	70.51	70.58	70.24	71.77	69.08	70.26		70.67	70.54	70.74	70.69	70.74	70.37	71.06	70.03	70.95	70.76
8	66.87	65.6	70.49	74.9	57.75	66.61	75.23	61.67	65.27		71.83	66.36	63.42	71.18	71.77	70.57	61.67	67.58	67.3	77.89
11.3	33.81	28.19	33.19	48.27	29.05	35.05	61.38	29.68	33.87		35.89	29.38	26.2	34.43	36.23	41.3	31.42	36.82	35.33	51.33
16	25.33	20.81	30.55	36.6	21.41	25.76	35.06	21.41	29.64		23.3	26.73	20	25.52	30.73	30	30.88	29.63	28.82	36.56
22.6	37.74	30.7	27	29.15	27.6	23.45	40.5	27.94	29.59		26.23	25.08	20	27.89	25.4	33.27	25.23	25.39	25.47	29.38
32	80	35.31	34.94	35.77	27.09	31.88	40.86	25.45	40.45		27.3	22.72	66.87	42.51	78.16	41.38	70.78	36.09	24.33	51.56
Fig 1B
	Pou4f3(+/+)										Pou4f3(Δ/+)
Frequency (kHz)\Sample ID	1	2	3	4	5	6	7	8	9		1	2	3	4	5	6	7	8	9	10
5.6	40	55	35	50	40	45	60	45	35		30	45	40	35	50	35	55	50	50	35
8	25	30	25	40	25	35	40	25	30		25	25	25	30	30	30	30	30	35	35
11.3	30	30	30	35	25	25	30	20	30		20	35	30	40	35	25	35	35	35	35
16	25	20	20	30	25	30	30	30	25		25	25	30	35	30	25	30	40	35	25
22.6	40	30	35	35	35	35	40	30	35		25	35	35	30	30	40	35	40	35	30
32	80	30	35	40	35	30	35	25	35		30	35	35	35	80	45	80	40	45	55
Fig 1C
	Pou4f3(+/+)										Pou4f3(Δ/+)
Frequency (kHz)\Sample ID	1	2	3	4	5	6	7	8	9		1	2	3	4	5	6	7	8	9	10
5.6	0.39	0.28	0.37	0.18	0.3	0.14	0.12	0.33	0.33		0.27	0.2	0.23	0.24	0.19	0.25	0.18	0.16	0.21	0.25
8	0.81	0.49	0.37	0.44	0.54	0.35	0.44	0.76	0.55		0.61	0.44	0.63	0.38	0.33	0.53	0.51	0.28	0.39	0.51
11.3	0.76	0.58	0.56	0.3	0.6	0.34	0.49	0.7	0.56		0.5	0.31	0.36	0.29	0.29	0.65	0.32	0.3	0.37	0.47
16	0.92	0.67	0.78	0.69	0.66	0.4	0.46	0.77	0.7		0.66	0.59	0.58	0.35	0.48	0.74	0.71	0.45	0.39	1.1
22.6	0.56	0.39	0.57	0.59	0.53	0.35	0.56	0.69	0.52		0.72	0.41	0.6	0.4	0.33	0.53	0.61	0.42	0.53	0.79
32	0.04	0.55	0.63	0.78	0.75	0.5	0.56	0.82	0.75		0.7	0.56	0.11	0.46	0	0.58	0.05	0.32	0.38	0.49

## Sheet: Fig 1D-F
Fig 1D
	Pou4f3(+/+)															Pou4f3(Δ/+)
Frequency (kHz)\Sample ID	1	2	3	4	5	6	7	8	9	10	11	12	13	14		1	2	3	4	5	6	7	8	9	10	11	12	13	14	15	16
5.6	68.85	70.6	70.19	70.67	70.19	70.19	70.45	70.58	70.19	70.88	70.58	70.68	70.48	70.73		70.28	70.31	70.57	70.8	70.5	70.53	71.26	70.71	70.41	69.58	70.08	70.4	70.46	70.66	70.09	70.5
8	68.43	64.09	51.52	62.96	66.44	70.09	70	64.85	66.95	61.72	57.43	52.73	70.99	70.8		59.74	74.12	74.81	76.58	77.58	76.04	58.94	72.51	56.67	72.85	71.87	69.95	70.64	60.38	72.7	71.06
11.3	28.66	31.66	26.09	28.29	30.92	36.52	28.96	32.26	36.29	28.62	24.14	26.21	48.62	31.07		24.51	28.54	77.89	80	45.01	49.79	24.03	36.66	25.59	72.11	40.03	32.9	29.56	28.11	46.21	61.17
16	25.71	26.09	18.4	23.4	27.03	32.87	19.6	21.51	28.46	26.01	21.63	21.12	54.4	24.35		22.03	25.43	80	58.74	33.36	32.89	18.01	21.33	16.67	32.32	29.56	29.05	24.57	19.94	61.37	22.67
22.6	22.53	25.77	26.6	25.92	42.12	27.96	21.89	22.73	29.53	21.31	32.67	27.84	80	25.82		26.04	27.48	80	39.14	68.57	24.89	23.32	31.3	28.29	80	33.51	68.48	31.36	19.62	80	35.54
32	35.48	32.3	34.26	33.24	80	55.29	25.88	28.3	23.67	42.64	34.86	34.65	77.38	35.78		80	73.69	80	47.43	80	80	72.32	78.95	79.73	80	74.64	80	77.69	73.58	80	72.83
Fig 1E
	Pou4f3(+/+)															Pou4f3(Δ/+)
Frequency (kHz)\Sample ID	1	2	3	4	5	6	7	8	9	10	11	12	13	14		1	2	3	4	5	6	7	8	9	10	11	12	13	14	15	16
5.6	45	40	40	40	45	45	45	35	40	40	30	35	80	40		45	45	80	80	45	80	45	40	45	50	50	45	40	40	35	55
8	30	25	25	25	20	30	25	20	20	20	20	20	50	20		35	30	80	50	30	50	30	30	25	35	35	30	20	25	25	35
11.3	30	30	25	25	30	35	30	25	30	25	25	30	65	25		25	30	65	55	45	55	25	35	50	45	35	35	40	35	35	35
16	25	25	25	25	25	30	30	20	30	30	20	15	65	25		30	30	60	60	65	45	40	25	50	40	30	25	30	25	70	35
22.6	35	30	30	35	35	35	25	30	25	30	35	35	70	30		45	40	40	35	80	55	40	40	55	65	45	65	45	35	80	55
32	30	25	30	30	80	60	25	25	20	35	35	35	80	25		80	80	60	45	80	80	80	80	80	80	80	80	80	80	80	80
Fig 1F
	Pou4f3(+/+)															Pou4f3(Δ/+)
Frequency (kHz)\Sample ID	1	2	3	4	5	6	7	8	9	10	11	12	13	14		1	2	3	4	5	6	7	8	9	10	11	12	13	14	15	16
5.6	0.13	0.25	0.23	0.34	0.25	0.15	0.21	0.3	0.29	0.21	0.33	0.25	0.08	0.17		0.15	0.22	0.05	0.02	0.16	0.02	0.22	0.23	0.13	0.15	0.14	0.17	0.11	0.16	0.2	0.14
8	0.41	0.53	0.44	0.58	0.39	0.32	0.32	0.41	0.63	0.53	0.7	0.54	0.12	0.47		0.25	0.38	0.09	0.18	0.28	0.21	0.34	0.33	0.26	0.36	0.33	0.25	0.31	0.36	0.4	0.2
11.3	0.39	0.4	0.36	0.53	0.46	0.25	0.36	0.35	0.54	0.52	0.48	0.63	0.1	0.52		0.21	0.4	0.1	0.16	0.14	0.21	0.44	0.29	0.11	0.29	0.28	0.38	0.3	0.28	0.32	0.35
16	0.45	0.65	0.51	0.73	0.64	0.5	0.48	0.54	0.47	0.5	0.5	0.69	0.07	0.56		0.25	0.7	0.2	0.18	0.06	0.35	0.42	0.43	0.19	0.41	0.49	0.49	0.24	0.35	0.09	0.21
22.6	0.33	0.44	0.43	0.52	0.3	0.34	0.47	0.36	0.5	0.34	0.34	0.51	0.01	0.28		0.33	0.51	0.31	0.24	0.11	0.18	0.24	0.35	0.09	0.21	0.26	0.07	0.21	0.27	0.05	0.1
32	0.72	0.58	0.6	0.57	0.07	0.19	0.68	0.63	0.69	0.46	0.49	0.5	0.01	0.59		0.05	0	0.17	0.19	0.07	0.04	0.1	0.06	0.03	0.05	0.1	0.06	0.06	0.06	0.04	0.04

## Sheet: Fig 1G-I
Fig 1G
	Pou4f3(+/+)									Pou4f3(Δ/+)
Frequency (kHz)\Sample ID	1	2	3	4	5	6	7	8		1	2	3	4	5	6	7	8
5.6	71.16	71.15	70.61	71.22	69.17	70.62	70.47	68.45		70.55	70.82	70.86	70.79	69.4	70.67	70.52	70.72
8	67.41	59.57	70.32	66.65	72.39	72.08	67.41	70.74		65.21	68.91	69.63	70.03	70.21	62.35	66.67	53.21
11.3	29.75	24.49	36.34	29.55	75.53	42.23	25.4	42.51		36.27	76.7	52.15	78.9	41.57	33.97	35.48	32.76
16	26.26	21.74	26.77	26.36	80	20.09	26.8	37.39		38.24	80	79.32	79.92	80	31.88	23.03	25.85
22.6	31.74	32.43	27.47	29.18	80	35.82	71.52	39.48		80	80	80	80	80	80	34.96	80
32	67.77	64.57	80	56.12	80	80	80	74.42		80	80	78.56	80	80	80	80	80
Fig 1H
	Pou4f3(+/+)									Pou4f3(Δ/+)
Frequency (kHz)\Sample ID	1	2	3	4	5	6	7	8		1	2	3	4	5	6	7	8
5.6	35	50	45	40	55	50	45	55		55	80	60	80	55	60	50	60
8	25	35	35	30	40	35	30	40		50	65	45	80	60	55	55	50
11.3	30	35	35	30	60	35	40	50		55	65	70	80	40	55	75	70
16	30	35	30	25	70	30	35	40		45	55	70	80	50	50	65	70
22.6	30	30	35	25	75	40	75	45		80	80	80	80	80	80	65	80
32	75	75	80	75	80	80	80	70		80	80	80	80	80	80	80	80
Fig 1I
	Pou4f3(+/+)									Pou4f3(Δ/+)
Frequency (kHz)\Sample ID	1	2	3	4	5	6	7	8		1	2	3	4	5	6	7	8
5.6	0.21	0.116667	0.116667	0.163333	0.036667	0.17	0.116667	0.16		0.106667	0.046667	0.083333	0.04	0.12	0.02	0.106667	0.263333
8	0.633333	0.226667	0.283333	0.373333	0.153333	0.25	0.33	0.14		0.14	0.186667	0.093333	0.02	0.12	0.196667	0.096667	0.103333
11.3	0.393333	0.226667	0.266667	0.336667	0.076667	0.373333	0.376667	0.16		0.06	0.133333	0.113333	0.053333	0.15	0.196667	0.043333	0.093333
16	0.65	0.446667	0.506667	0.666667	0.046667	0.483333	0.396667	0.323333		0.143333	0.236667	0.04	0.056667	0.14	0.15	0.116667	0.106667
22.6	0.55	0.32	0.376667	0.58	0.053333	0.333333	0.06	0.233333		0.073333	0.066667	0.076667	0.05	0.033333	0.12	0.066667	0.026667
32	0.09	0.036667	0.083333	0.166667	0.036667	0.08	0.083333	0.07		0.063333	0.056667	0.086667	0.04	0.02	0.036667	0.04	0.083333

## Sheet: Fig 2
Fig 2C
	Pou4f3(+/+)					Pou4f3(Δ/+)
Frequency (kHz)\Sample ID	1	2	3	4		1	2	3	4	5
8	5	0	3.3333	0		1.6667	1.6667	0	0	1.6667
16	1.6667	1.6667	1.6667	0		5	0	1.6667	0	0
32	1.6667	3.3333	3.3333	1.6667		28.3333	8.3333	13.3333	0	81.6667
Fig 2F
Region	Pou4f3(+/+)																								Pou4f3(Δ/+)
apex-middle	13	14	13	11	14	12	11	12	13	13	15	12	13	12											14	15	13	14	14	12	15	12	13	12
middle-base	10	9	11	9	8	9	12	10	11	11	10	11	8	12	10	10	9	10	10	12	8	10	9		9	9	12	10	12	10	11	12	11	13	9	11	12	11	12	10	11
Fig 2G
Region	Pou4f3(+/+)					Pou4f3(Δ/+)
apex-middle	3.513	3.833	3.774	3.63		5.723	5.081	6.741	4.831	5.193	4.824	4.526
middle-base	2.8	2.804	2.667	2.631		3.96	3.206	5.283	2.904	2.953	4.116	3.225
Fig 2I
	Pou4f3(+/+)					Pou4f3(Δ/+)
	49	54	46	61		30	22	36	29	25	20
Fig 2K
	Pou4f3(+/+)					Pou4f3(Δ/+)
	63	62	70	65		25	32	33	34	38

## Sheet: Fig 3
Fig 3C
	Pou4f3(+/+)							Pou4f3(-/+)
Frequency (kHz)\Sample ID	1	2	3	4	5	6		1	2	3	4	5	6	7	8
5.6	70.07	70.87	71.21	70.18	70.17	70.62		70.54	70.43	70.13	71.06	70.41	70.42	71.14	70.95
8	65.43	73.16	48.93	74.41	65.65	62.07		76.88	73.77	70.83	71.04	68.26	72.47	53.02	73.35
11.3	37.42	54.15	17.24	59.5	27.29	28.88		77.07	78.24	42.01	36.62	34.87	58.25	23.25	39.05
16	22.79	33.35	18.99	38.72	19.91	21.6		45.17	80	26.43	21.99	29.76	29.3	21.98	29.34
22.6	28.51	37.22	22.54	25.99	22.82	26.56		45.18	69.44	32.53	26.55	31.5	20.93	25.23	32.22
32	29.72	36.88	21.25	45.47	23.92	26.5		80	80	60.19	45.37	68.6	62.8	38.11	68.52
Fig 3D
	Pou4f3(+/+)							Pou4f3(-/+)
Frequency (kHz)\Sample ID	1	2	3	4	5	6		1	2	3	4	5	6	7	8
5.6	40	50	35	30	40	40		55	80	45	40	45	50	35	40
8	25	25	25	55	25	25		40	65	30	25	25	35	30	25
11.3	25	30	25	40	20	20		40	60	30	25	35	35	35	35
16	15	20	20	25	20	25		40	50	25	20	25	40	35	20
22.6	30	35	25	35	25	30		50	60	30	25	35	30	40	30
32	30	30	30	45	25	25		80	80	60	50	75	60	50	60
Fig 3E
	Pou4f3(+/+)							Pou4f3(-/+)
Frequency (kHz)\Sample ID	1	2	3	4	5	6		1	2	3	4	5	6	7	8
5.6	0.236667	0.223333	0.296667	0.356667	0.23	0.253333		0.09	0.046667	0.166667	0.186667	0.133333	0.093333	0.216667	0.166667
8	0.613333	0.6	0.46	0.443333	0.54	0.583333		0.25	0.106667	0.413333	0.436667	0.423333	0.32	0.26	0.403333
11.3	0.693333	0.656667	0.553333	0.203333	0.533333	0.533333		0.22	0.086667	0.456667	0.423333	0.426667	0.306667	0.286667	0.486667
16	0.863333	0.84	0.746667	0.523333	0.673333	0.746667		0.346667	0.246667	0.786667	0.726667	0.643333	0.463333	0.233333	0.813333
22.6	0.836667	0.706667	0.58	0.5	0.646667	0.643333		0.266667	0.18	0.736667	0.62	0.56	0.586667	0.343333	0.646667
32	0.876667	0.903333	0.543333	0.31	0.783333	0.696667		0.026667	0.036667	0.173333	0.356667	0.06	0.22	0.283333	0.253333
Fig 3H
	Pou4f3(+/+)									Pou4f3(-/+)
Frequency (kHz)\Sample ID	1	2	3	4	5	6	7	8		1	2	3	4	5	6	7	8
8	0.7407	0	0	0	1.4815	2.2222	0	1.4815		0.7407	2.2222	0	2.2222	0	2.963	0.7407	0
11.3	1.8519	1.8519	0	1.8868	1.8868	3.9216	0	3.7736		0	0	5.7692	3.7736	1.8519	0	0	0
16	0	0	1.9608	0	5.6604	3.6364	0	0		1.7857	3.6364	0	1.8868	3.5088	0	3.7037	1.9608
22.6	0	1.5873	0	0	0	1.7544	0	0		3.6364	0	3.7037	1.8182	3.7037	0	0	6
32	0	0	5.2632	1.8519	5.4545	3.7037	3.8462	0		3.7037	9.434	1.9231	0	1.7544	3.9216	3.7736	38

## Sheet: Fig 4
Fig 4A					Fig 4B					Fig 4C
DEAB		BMS			Tmem237		Sra1			Lhx3		Gfi1		Bdnf		Ntf3		Myo6		Caprin1		Nr2f2
-	+	-	+		Vehicle	DEAB	Vehicle	DEAB		Vehicle	DEAB	Vehicle	DEAB	Vehicle	DEAB	Vehicle	DEAB	Vehicle	DEAB	Vehicle	DEAB	Vehicle	DEAB
1.20512	1.53092	1.20164	1.21841		1.129	1.223	0.897	0.668		0.928195	3.24338	0.960928	1.17895	0.883	0.639	1.126	0.931	1.111	0.762	1.079	1.032	0.958	0.929
0.946073	1.89647	0.90125	1.29684		0.804	1.338	1.031	1.02		0.950989	3.04723	0.94442	1.05885	1.149	0.829	0.89	0.83	0.819	0.922	0.949	1.324	1.291	1.063
1.39005	1.34971	0.959264	1.16473		1.05	1.248	1.184	1.052		0.998269	2.96391	1.03706	0.981119	0.895	0.787	0.899	0.81	0.978	0.839	1.106	1.58	0.855	1.02
1.09264	1.67484	0.965936	1.20164		1.05	1.279	0.913	0.932		0.896577	2.3579	0.909093	1.00173	1.102	0.774	1.111	1.219	1.123	0.781	0.883	1.315	0.945	1.075
1.18189	1.39191	1.23542								1.09619	2.2153	1.0299	1.02278
1.07574	1.08758	0.882703								1.15469		1.13485
1.01381	1.44416	0.913832
0.855217	1.40861	1.01396
0.812891	1.11508
0.698548	1.21903
0.825044	1.13646
0.961014	1.27138
0.942032	1.17552
	0.997007
	1.00513
Fig 4D						Fig 4E						Fig 4F
DEAB	-	+	-	+		DEAB	-	+	-	+		DEAB	-	+	-	+
RA	-	-	+	+		RA	-	-	+	+		RA	-	-	+	+
	1.43396	0.0635925	3.63008	9.03172			0.959264	2.58471	1.18509	1.08673			0.946058	4.19887	1.39959	1.95884
	0.680657	0.104748	6.27667	8			0.917004	1.93858	1.34257	1.04247			0.870551	2.8481	1.51047	2.06337
	1.65864	0.118668	4.24275	5.71598			1.11729	1.33793	1.16473	0.97942			1.12506	1.91189	1.37554	1.57462
	0.613442	0.124137	6.49802	9.57983			1.02456	1.65864	1.02101	1.09809			1.07177	2.33755	0.942785	1.95884
Fig 4G				Fig 4I
DEAB	-	+		Wildtype		Mutant
	0.964653	1.48206		Vehicle	DEAB	Vehicle	DEAB
	1.20449	1.45715		0.694636	1.78207	0.45489	1.08888
	1.01938	1.40829		0.594823	2.18862	0.731785	1.4924
	1.0125	1.32735		1.54157	1.60733	1.81335	1.22141
	0.898301	1.01382		1.16897	2.906	0.999973	2.15907
	0.900676	1.45709

## Sheet: Fig 5
Fig 5A
	Vehicle							DEAB
Cyp26a1	1.42603	0.827597	1.00486	0.691116	1.2201			0.7884	1.18674	0.977386	0.791137
Pou4f3	0.907519	1.34723	1.27456	0.97942	0.765779	0.855595		1.78386	1.81504	2.64818	1.16473	1.56374
Lhx3	0.808041	1.36841	1.28565	1.01924	0.813661	0.848214		1.90858	2.23845	4.76508	1.2163	1.58282
Fig 5B
	Vehicle											DEAB
Frequency (kHz)\Sample ID	1	2	3	4	5	6	7	8	9	10		1	2	3	4	5	6	7	8	9	10	11	12	13
5.6	-0.19	0.09	-0.29	0.16	0.07	0.2	-0.16	0.21	-0.47	0.31		0.16	-0.43	-0.06	-0.21	0.95	0.09	0.73	0.62	-0.27	0.22	0.27	0.99	0.49
8	15.82	-7.02	0.06	0.07	9.21	0.26	4.48	-0.25	3.86	-1.86		1.25	-1.33	-12.14	1.16	-14.02	2.91	-5.43	3.71	1.19	-12.91	-1.74	-21.43	-16.28
11.3	19.84	-19.82	3.24	-4.54	8.12	-3.48	-2.01	6.89	3.2	-5.24		-0.55	0	-15.51	0.21	-12.05	21.16	-39.17	37.3	16.22	-6.86	-2	-14.1	-37.13
16	12.74	-7.23	2.48	-3	11.99	2.19	1.58	-7.29	5.92	-1.87		0	-19.18	-7.55	1.29	-1.81	11.99	-9.28	47.56	10.83	-1.75	2.5	3.88	-0.06
22.6	15.01	-48.09	1.04	11.82	5.09	-0.68		11.46	9.49	-2.22		0	-7.26	-24.62	0.15	-5.15	8.64	-11.63	46.49	11.52	13.03	4.7	0	-2.38
32	50.17	-21.88	27.17	30.8	16.2	28.49	0	7.04	7.6	11.86		0	1.29	0	7.68	-11.85	0.27	0	5.36	0	2.31	5.59	0	7.17
Fig 5C
	Vehicle											DEAB
Frequency (kHz)\Sample ID	1	2	3	4	5	6	7	8	9	10		1	2	3	4	5	6	7	8	9	10	11	12	13
5.6	5	-5	-5	-5	10	0	15	5	15	-5		-5	-20	35	0	-5	0	-10	20	5	-5	-5	0	-20
8	5	20	0	0	10	-5	15	0	10	-5		-15	-10	5	0	-5	0	0	15	5	0	-5	0	-5
11.3	5	-5	0	5	10	0	0	-5	10	0		10	-10	-10	0	0	-5	-15	15	-10	-10	-5	-5	-5
16	0	5	0	0	-10	0	10	0	5	0		5	-30	0	-10	10	15	-10	25	10	5	10	0	-5
22.6	15	0	0	5	-5	10	25	10	5	0		20	-10	-20	5	-5	-5	0	20	15	5	10	0	-5
32	20	0	20	30	35	40	0	0	0	15		15	5	-5	-15	-5	0	0	0	0	0	0	0	0
Fig 5D
	Vehicle											DEAB
Frequency (kHz)\Sample ID	1	2	3	4	5	6	7	8	9	10		1	2	3	4	5	6	7	8	9	10	11	12	13
5.6	-0.14	-0.00333	0.216666	-0.1	-0.04333	-0.10667	-0.01333	-0.06	0.14	-0.07		0.03	0.16	-0.10667	-0.09	-0.13667	-0.02333	-0.02	0.016666	-0.02	-0.02	0.026666	-0.05667	0.023333
8	-0.3	-0.05	-0.15667	-0.07333	-0.12	-0.31333	-0.25333	-0.06667	-0.21667	-0.11333		0.003333	0.143334	-0.15	0	-0.12667	-0.07	-0.17333	-0.23	0.09	-0.03667	-0.06667	-0.08333	0.196667
11.3	-0.36333	-0.25667	-0.18667	0.04	-0.20333	-0.10333	-0.17333	0.166667	-0.26	0.043333		-0.03667	0.09	0.026667	-0.13	-0.08	-0.00667	0.066666	-0.12667	0.02	0.063333	0.06	-0.03667	-0.04333
16	-0.14667	-0.55	0.12	0.02	0.006667	-0.13	-0.15667	-0.07667	-0.21333	0.04		-0.11333	0.3	0.076667	-0.11667	-0.15667	-0.08	-0.01	-0.38333	-0.05667	-0.05667	0.023333	-0.04333	0.16
22.6	-0.11667	-0.48	-0.02667	0.063334	-0.23667	-0.26333		-0.13333	-0.27667	-0.05		-0.14333	0.286667	-0.03667	-0.00333	-0.13333	-0.04667	-0.12333	-0.14333	-0.03	-0.06	-0.06333	-0.01333	-0.02
32	-0.23	0.036667	-0.23	-0.23	-0.37	-0.59	0.063333	-0.01333	-0.03333	-0.12667		-0.09333	0.143333	0.003333	-0.07	0.026667	0.013333	0.016667	-0.08667	0	-0.03667	-0.00333	0.03	-0.06
Fig 5E
Pre-treatment	Vehicle					DEAB
Click	25	20	20	25		30	20	20	10	35	30	25	30	15
8 kHz	35	25	30	55		30	40	30	20	35	30	45	40	40
16 kHz	45	40	25	35		35	40	35	30	30	20	40	40	30
32 kHz	85	50	75	75		55	60	65	70	80	85	80	65	75
2-wk treatment	Vehicle					DEAB
Click	25	20	20	25		20	25	15	15	35	25
8 kHz	35	30	45	45		30	30	25	25	30	45
16 kHz	45	40	30	30		30	40	25	25	30	30
32 kHz	80	85	90	90		60	55	70	80	75	75
6-wk treatment	Vehicle					DEAB
Click	30	25	30	20		15	25	15	15	20
8 kHz	40	40	35	45		35	30	25	25	30
16 kHz	60	45	40	40		35	50	35	25	25
32 kHz	90	90	90	85		80	75	75	80	85
9-wk treatment	Vehicle					DEAB
Click	45	25	30	35		15	25	20	25	25
8 kHz	55	60	40	55		30	35	25	30	45
16 kHz	75	75	50	60		30	55	20	25	30
32 kHz	95	95	90	85		85	85	95	95	95
Fig 5G
	Vehicle											DEAB
8 kHz	4	6	2	2	4.5	6						10	4.5	2.5	3	3.5
16 kHz	1	2	1.5	2.5	5	3						5	1	24.5	1.5	2.5	2
32 kHz	10	73.5	53	14	16	7.5	43.4	30.2	42	6		2	57	2	3.5	8	2	13.7	0	3.6	7.1

## Sheet: Fig S2
Fig S2A, 5.6 kHz	2 months																					3 months
	Pou4f3(+/+)										Pou4f3(Δ/+)											Pou4f3(+/+)															Pou4f3(Δ/+)
Level (dB SPL)\Sample ID	1	2	3	4	5	6	7	8	9		1	2	3	4	5	6	7	8	9	10		1	2	3	4	5	6	7	8	9	10	11	12	13	14		1	2	3	4	5	6	7	8	9	10	11	12	13
10	0.02	0.02	-0.01	0	0.09	0.07	0.13	0.02	0.06		0.04	-0.04	0.07	-0.03	0.08	0.08	0.13	0.13	0.07	-0.01		0.11	0.04	0	0.13	0.12	0.16	0.02	0.07	0.08	0.06	0.06	0.02	0.05	0.05		0.15	0.08	0.13	0	0.04	0.05	0.05	0.09	0.08	0.08	0.14	0.09	0.07
20	0.01	0.1	0.08	0.07	0.1	-0.01	0.06	-0.06	0.06		0.06	0.03	0	0.1	0.02	0.02	0.01	0.04	0.1	0.04		0.03	0.13	0.07	0.07	-0.01	-0.05	0.04	0.07	0.06	0.08	0.16	0.07	0.02	0.14		-0.08	0.03	0.07	0.05	0.22	0.03	0.02	0.06	0.04	0.1	-0.02	0.01	0.03
30	0.03	0.06	0.02	0	-0.01	0.04	0.06	0.04	0.05		0.06	0	0.05	0.01	0.01	0.06	0.16	-0.01	0.01	0		0.08	0.04	0.03	0.06	0.05	0.09	0.01	0.13	0.14	0.12	0.16	-0.01	0.01	0.02		0.03	0.05	0.08	0.03	0.08	-0.05	0.09	0.09	0	0.14	0.01	0.11	0.13
40	0.1	0.06	0.13	0.09	0.11	0.1	-0.02	0.1	0.07		0.07	0.06	0.16	0.07	0.1	0.1	-0.02	0.01	0.03	0.11		0.03	0.11	0.08	0.09	0.04	0.06	0.06	0.11	0.15	0.15	0.16	0.15	0.14	0.08		0.14	0.05	0.06	0.08	0.05	0.19	0.09	0.05	0.16	0.03	0.05	0.09	0.09
50	0.23	0.1	0.17	0.1	0.09	0.04	0	0.16	0.12		0.07	0.14	0.05	0.06	0.06	0.1	0.15	0	0.11	0.1		0.05	0.08	0.12	0.07	0.1	0.14	0.04	0.1	0.08	0.24	0.1	0.09	0.05	0.12		0.12	0.14	0.1	0.07	0.1	0.08	0.13	0.21	-0.03	-0.01	0.04	0.08	0.03
60	0.27	0.13	0.29	0.04	0.16	0.1	0.04	0.34	0.25		0.14	0.22	0.1	0.18	0.14	0.19	-0.04	0.09	0.18	0.12		0.11	0.13	0.14	0.26	0.19	0.09	0.2	0.36	0.23	0.31	0.26	0.14	0.14	0.16		0.14	0.22	0	-0.04	0.14	0.04	0.16	0.22	0.12	0.08	0.07	0.11	0.07
70	0.32	0.33	0.33	0.28	0.33	0.17	0.11	0.29	0.31		0.27	0.22	0.27	0.18	0.21	0.22	0.25	0.14	0.2	0.3		0.17	0.28	0.19	0.35	0.24	0.11	0.16	0.3	0.3	0.19	0.25	0.29	0.05	0.12		0.13	0.28	0.03	0	0.14	-0.1	0.18	0.16	0.08	0.18	0.14	0.21	0.14
80	0.57	0.37	0.49	0.21	0.42	0.16	0.22	0.37	0.44		0.39	0.17	0.31	0.36	0.23	0.33	0.32	0.26	0.26	0.34		0.1	0.33	0.36	0.42	0.32	0.25	0.28	0.24	0.34	0.14	0.49	0.31	0.06	0.24		0.19	0.17	0.12	0.09	0.21	0.11	0.31	0.32	0.19	0.19	0.2	0.19	0.13
Fig S2B, 8 kHz	2 months																					3 months
	Pou4f3(+/+)										Pou4f3(Δ/+)											Pou4f3(+/+)															Pou4f3(Δ/+)
Level (dB SPL)\Sample ID	1	2	3	4	5	6	7	8	9		1	2	3	4	5	6	7	8	9	10		1	2	3	4	5	6	7	8	9	10	11	12	13	14		1	2	3	4	5	6	7	8	9	10	11	12	13
10	-0.05	0.06	-0.01	0.1	0.05	0.02	0.06	0.05	0.12		0.09	-0.01	0.12	0.04	0.04	0.02	0.03	0.06	0.08	-0.01		0.08	0.1	0.09	0.07	-0.03	0.02	-0.02	0.06	-0.06	0.06	0.18	0.09	-0.02	-0.06		0.09	0.12	0.11	0.05	0.1	0.15	0.12	0.06	0.05	0.09	0.14	0.03	0.09
20	0.08	0.03	0.08	0.06	0.05	0.02	0.02	0.16	0.07		0.02	0.07	-0.05	0.17	0.05	0.06	0.08	0.03	0.01	0.06		0.06	0.04	0.03	0.04	0.07	0.09	0	0.03	0.1	0.12	0.08	0.07	0	0.11		0.05	0.03	0.05	0.1	0.09	0.06	0.03	-0.02	-0.01	0.09	0.11	0.07	0.09
30	0.14	0.08	0.02	0.12	0.14	0.04	0.07	0.09	0.06		0.09	0.12	0.26	0.06	0.03	0.02	0.09	0.09	0	0.02		0.08	0.04	0.15	0.1	0.09	0.02	0.1	0.11	0.09	0.09	0.08	0.07	0.01	0.14		-0.01	0.11	0.06	0.03	0.02	0.11	0.1	0.06	0.02	0.08	0.05	0.15	0.08
40	0.21	0.2	0.13	0.12	0.25	0.11	0.07	0.31	0.25		0.11	0.12	0.26	0.14	0.14	0.19	0.24	0.07	0.16	0.07		0.01	0.18	0.21	0.28	0.13	0.13	0.1	0.09	0.28	0.39	0.21	0.25	0.02	0.39		0.13	0.11	0.08	0.07	0.28	0.08	0.07	0.1	0.22	0.15	0.09	0.05	0.21
50	0.31	0.24	0.17	0.19	0.36	0.19	0.16	0.38	0.36		0.21	0.16	0.16	0.16	0.16	0.33	0.27	0.2	0.19	0.19		0.14	0.37	0.09	0.19	0.1	0.29	0.22	0.27	0.31	0.14	0.31	0.23	0.06	0.22		0.23	0.13	-0.02	0.05	0.1	0.11	0.24	0.08	0.21	0.16	0.13	0.22	0.13
60	0.45	0.38	0.29	0.27	0.37	0.23	0.31	0.51	0.54		0.6	0.27	0.43	0.22	0.26	0.35	0.33	0.23	0.27	0.52		0.22	0.42	0.23	0.41	0.33	0.21	0.21	0.3	0.24	0.53	0.42	0.32	0.02	0.29		0.19	0.32	0.11	0.18	0.26	0.04	0.24	0.19	0.17	0.33	0.27	0.01	0.07
70	0.61	0.47	0.33	0.49	0.51	0.25	0.51	0.65	0.42		0.46	0.4	0.66	0.3	0.3	0.54	0.42	0.22	0.36	0.52		0.45	0.29	0.37	0.56	0.28	0.23	0.36	0.27	0.85	0.42	0.56	0.48	0.13	0.44		0.1	0.34	0.12	0.25	0.26	0.24	0.31	0.3	0.27	0.39	0.32	0.19	0.34
80	1.36	0.62	0.49	0.57	0.73	0.57	0.49	1.11	0.68		0.76	0.64	0.8	0.63	0.44	0.71	0.79	0.4	0.55	0.5		0.57	0.89	0.73	0.76	0.56	0.52	0.39	0.67	0.79	0.65	1.13	0.81	0.2	0.67		0.46	0.49	0.04	0.12	0.33	0.34	0.46	0.49	0.35	0.36	0.39	0.54	0.52
Fig S2C, 11.3 kHz	2 months																					3 months
	Pou4f3(+/+)										Pou4f3(Δ/+)											Pou4f3(+/+)															Pou4f3(Δ/+)
Level (dB SPL)\Sample ID	1	2	3	4	5	6	7	8	9		1	2	3	4	5	6	7	8	9	10		1	2	3	4	5	6	7	8	9	10	11	12	13	14		1	2	3	4	5	6	7	8	9	10	11	12	13
10	0.05	0.09	0.09	0.13	-0.03	0.04	0.08	0.04	0.09		0.03	0.07	0.06	0.07	-0.03	0.05	-0.05	0.06	0	-0.01		0.08	0.12	0.1	0.11	0.05	0.09	0.05	0.05	0.08	0.04	0.08	0.06	0.07	-0.04		0.1	0.04	0.04	0.06	0.08	-0.05	0.03	0.01	0.07	0.08	-0.07	0.01	0.05
20	0.05	0.04	0.1	-0.01	0.1	0.09	0.12	0.11	0.1		0.1	0.05	0.07	0.05	0	0.02	0.05	0.11	-0.05	0.02		0.1	0.06	-0.04	-0.01	0.06	0.08	0.09	-0.05	0.04	0.06	0	0.09	0.05	-0.02		0	-0.04	0.03	0.02	0.04	0.17	0.06	0.1	-0.05	-0.05	0.08	0.01	0.08
30	0.04	0.11	0.12	0.04	0.11	0.06	0.04	0.19	0.11		0.11	0.03	0.07	0.03	0.04	0.1	0.14	0.09	0.05	0		0.01	0.09	0.14	0.05	0.02	0.03	0.06	0.08	0.15	0.15	0.09	0.16	0.01	0.09		0.02	0	0.16	0.11	0.07	0.09	0.07	0.09	0.08	0.1	0.01	-0.01	0.07
40	0.2	0.17	0.14	0.1	0.25	0.11	0.1	0.22	0.08		0.1	0.11	0.12	0.09	0.08	0.28	0.14	0.09	0.08	0.1		0.14	0.09	0.13	0.21	0.16	0.1	0.16	0.14	0.22	0.35	0.07	0.3	0.06	0.14		0.1	0.08	0.05	0.03	0.09	0.05	0.27	0.12	0.03	0.16	0.04	0.11	0
50	0.28	0.41	0.21	0.15	0.21	0.18	0.22	0.29	0.34		0.2	0.17	0.37	0.11	0.12	0.21	0.1	0.15	0.3	0.1		0.1	0.12	0.15	0.15	0.11	0.09	0.15	0.18	0.16	0.2	0.31	0.42	0.05	0.24		0.09	0.2	0.04	0.13	0.11	0.1	0.14	0.17	0.06	0.13	0.08	0.24	0.34
60	0.31	0.4	0.44	0.14	0.42	0.19	0.33	0.51	0.36		0.4	0.16	0.16	0.23	0.18	0.46	0.18	0.14	0.21	0.44		0.25	0.2	0.31	0.36	0.17	0.14	0.26	0.14	0.51	0.38	0.21	0.21	-0.02	0.39		0.17	0.2	0.08	0.08	-0.01	0.15	0.27	0.16	0.07	0.2	0.18	0.29	0.22
70	0.78	0.59	0.56	0.32	0.6	0.16	0.51	0.6	0.74		0.36	0.37	0.35	0.24	0.27	0.59	0.26	0.31	0.27	0.34		0.45	0.42	0.17	0.61	0.5	0.19	0.36	0.35	0.4	0.46	0.38	0.8	0.06	0.45		0.18	0.3	0.03	0.17	0.16	0.1	0.37	0.28	0.2	0.22	0.45	0.47	0.2
80	1.2	0.74	0.67	0.45	0.79	0.66	0.63	1	0.59		0.74	0.39	0.58	0.41	0.41	0.91	0.52	0.44	0.63	0.63		0.47	0.58	0.6	0.61	0.71	0.43	0.47	0.57	0.7	0.71	0.85	0.88	0.25	0.72		0.28	0.69	0.2	0.23	0.27	0.39	0.67	0.42	0.07	0.44	0.21	0.38	0.48
Fig S2D, 16 kHz	2 months																					3 months
	Pou4f3(+/+)										Pou4f3(Δ/+)											Pou4f3(+/+)															Pou4f3(Δ/+)
Level (dB SPL)\Sample ID	1	2	3	4	5	6	7	8	9		1	2	3	4	5	6	7	8	9	10		1	2	3	4	5	6	7	8	9	10	11	12	13	14		1	2	3	4	5	6	7	8	9	10	11	12	13
10	0.08	0.05	0	0.09	0.02	0.06	0.02	0.03	0.04		0.04	0.01	0.02	0.01	0.01	0.11	0.06	0.09	0.03	-0.03		0.04	0.01	-0.04	0.06	0.02	0.04	0.01	0.03	0.1	-0.05	0.07	0.07	0.03	0.06		0.14	-0.07	-0.01	0.02	0.05	0.2	0.01	-0.04	0.03	0.05	0.08	0.02	0.08
20	0.04	0.12	0.04	-0.04	0.06	0.1	0.03	0.04	0.1		0.09	0	0.07	0.07	-0.05	0.06	0.02	0	0.01	0.07		-0.02	0.13	0.05	0.1	0.03	0.01	0.07	0.05	0.03	0.18	0	0.15	0.04	0.09		0.03	0.06	0	0.09	0.11	0.11	0.07	0.07	0.07	0.06	0.06	0.04	0.13
30	0.09	0.12	0.17	0.18	0.06	0.11	0.03	0.07	0.12		0	0.12	0.08	0.08	0.04	0.05	0.12	0.18	0.02	0.13		0.06	0.15	-0.03	0.14	0.06	0	0.09	0.02	0.12	0.16	0.08	0.16	0	0.22		0.06	0.08	0.02	0.01	0.11	0.08	-0.02	0.09	0.03	0.02	0.15	0.11	0.11
40	0.15	0.16	0.15	0.16	0.3	0.07	0.12	0.18	0.22		0.1	0.05	0.05	0.09	0.07	0.19	0.16	0.04	0.1	0.26		0.1	0.01	0.19	0.15	0.12	0.15	0.11	0.2	0.17	0.24	0.12	0.27	-0.01	0.26		0.09	0.06	0.03	0.13	-0.01	0.16	0.26	0.09	0.07	0.11	0.09	0.09	0.11
50	0.27	0.29	0.26	0.35	0.33	0.09	0.23	0.38	0.33		0.31	0.32	0.2	0.06	0.18	0.18	0.05	0.17	0.31	0.39		0.22	0.26	0.23	0.44	0.16	0.21	0.16	0.17	0.11	0.18	0.21	0.31	0.09	0.27		0.23	0.31	0.08	0.08	0	0.15	0.01	0.3	0.1	0.15	0.46	0.21	0.03
60	0.52	0.44	0.47	0.36	0.35	0.29	0.25	0.43	0.33		0.35	0.26	0.23	0.22	0.21	0.45	0.4	0.25	0.13	0.47		0.14	0.33	0.26	0.45	0.39	0.3	0.32	0.29	0.33	0.39	0.24	0.33	0.03	0.38		-0.1	0.27	0.09	0.05	0.03	0.17	0.28	0.29	0.09	0.22	0.33	0.17	0.21
70	1.04	0.64	0.8	0.71	0.75	0.35	0.56	0.74	0.75		0.56	0.55	0.67	0.24	0.46	0.63	0.78	0.42	0.3	1.05		0.53	0.7	0.47	0.72	0.77	0.46	0.42	0.47	0.52	0.57	0.41	0.61	0.04	0.49		0.31	0.7	0.21	0.15	0.03	0.2	0.39	0.52	0.2	0.46	0.42	0.58	0.1
80	1.19	0.94	1.06	1.01	0.88	0.56	0.57	1.13	1.02		1.07	0.96	0.84	0.58	0.76	1.15	0.95	0.69	0.73	1.77		0.68	0.91	0.79	1.02	0.75	0.74	0.71	0.87	0.57	0.53	0.84	1.13	0.14	0.82		0.53	1.14	0.29	0.35	0.12	0.69	0.58	0.47	0.27	0.54	0.72	0.73	0.42
Fig S2E, 22.6 kHz	2 months																					3 months
	Pou4f3(+/+)										Pou4f3(Δ/+)											Pou4f3(+/+)															Pou4f3(Δ/+)
Level (dB SPL)\Sample ID	1	2	3	4	5	6	7	8	9		1	2	3	4	5	6	7	8	9	10		1	2	3	4	5	6	7	8	9	10	11	12	13	14		1	2	3	4	5	6	7	8	9	10	11	12	13
10	0.03	0	0.06	0.05	0.07	0.07	0.14	0.05	0.04		0.06	0.01	0.11	0.02	0.04	0.1	0.08	0.12	0	-0.02		0.02	0.05	0.04	0.04	-0.03	0.06	0.08	0.02	0.07	0.03	0.1	0.11	0.04	0.02		0.12	0.09	0.04	0.02	0.09	0.03	0.06	0.09	0.03	0.09	0.18	0.09	0.04
20	0.03	0	0.01	-0.09	-0.02	0.03	0.02	0.03	0.02		0.06	0.07	0.01	0.1	0.07	0.08	0.14	0.05	0.04	0.07		0.03	0.01	0.09	0.09	-0.04	0.06	0	0.1	0.03	0.04	0.12	0.03	0.07	0.05		0.09	0	0.05	-0.01	0.02	0.04	0.06	0.03	0.04	-0.08	0.2	0.03	0.07
30	0.05	0.11	0.11	0.06	0.06	0	0.03	0.16	0.07		0.09	0	0.11	0.15	0.05	0.08	0.12	0.05	-0.05	0.06		0.07	0.03	0.08	0.11	0.03	0.05	0.12	0.04	0	0.06	0.04	0.07	-0.08	0.01		0	0.07	0.12	0.13	-0.02	0.07	0.06	0.07	-0.05	0.08	-0.06	0.08	0.03
40	0.14	0.15	0.1	0.15	0.17	0.11	0.14	0.16	0.09		0.14	0.03	0.07	0.01	0.14	0.07	0.1	0.04	0.19	0.13		0.18	0.05	0.02	0.12	0.05	0.15	0.13	0.09	0.15	0.15	-0.01	0.1	0.06	0.09		0.05	0.13	0.03	0.1	0.11	0.09	0.02	0.08	0.09	0.05	0.03	0.03	0.04
50	0.26	0.19	0.18	0.14	0.28	0.19	0.27	0.24	0.18		0.28	0.17	0.18	0.16	0.19	0.16	0.16	0.11	0.27	0.25		0.07	0.19	0.13	0.25	0.07	0.14	0.2	0.1	0.3	0.12	0.19	0.18	-0.1	0.06		0.06	0.15	0.09	0.11	-0.03	0.05	0.13	0.06	0.06	0.11	0.07	0.04	0.02
60	0.24	0.3	0.41	0.5	0.25	0.25	0.4	0.49	0.21		0.41	0.12	0.27	0.34	0.22	0.25	0.33	0.27	0.29	0.46		0.02	0.19	0.28	0.33	0.13	0.2	0.31	0.16	0.35	0.29	0.19	0.2	-0.02	0.19		0.22	0.29	0.18	0.13	0.06	0.05	0.18	0.21	0.03	0.18	0.16	0.03	0.03
70	0.54	0.38	0.53	0.51	0.52	0.33	0.52	0.82	0.5		0.69	0.36	0.66	0.15	0.25	0.51	0.69	0.41	0.43	0.71		0.47	0.43	0.36	0.46	0.36	0.37	0.4	0.36	0.47	0.35	0.3	0.55	-0.06	0.32		0.23	0.49	0.23	0.18	0.08	0.19	0.09	0.29	0.06	0.16	0.29	0.08	0.31
80	0.89	0.49	0.77	0.77	0.82	0.46	0.75	0.76	0.84		1.05	0.75	0.87	0.7	0.53	0.84	0.82	0.58	0.86	1.2		0.51	0.69	0.66	0.76	0.4	0.45	0.69	0.55	0.68	0.39	0.54	0.78	0.1	0.34		0.53	0.75	0.53	0.42	0.19	0.29	0.46	0.54	0.17	0.29	0.32	0.09	0.29
Fig S2F, 32 kHz	2 months																					3 months
	Pou4f3(+/+)										Pou4f3(Δ/+)											Pou4f3(+/+)															Pou4f3(Δ/+)
Level (dB SPL)\Sample ID	1	2	3	4	5	6	7	8	9		1	2	3	4	5	6	7	8	9	10		1	2	3	4	5	6	7	8	9	10	11	12	13	14		1	2	3	4	5	6	7	8	9	10	11	12	13
10	0.04	0.1	0.04	0.05	0.03	0.12	0.06	0.1	0.06		0.04	0	0.04	0.08	0.06	0.07	0.04	0.03	0.06	0.05		0.05	-0.02	0.06	0.06	-0.01	0.02	0.09	0.05	0.04	0.01	0.09	0.05	0	0.12		0.08	-0.08	0.01	0.09	0	0.06	0.09	0.01	0.06	0.07	0.11	0.18	0.07
20	0.08	0.09	0.09	0	0.03	0.05	0.07	0.12	-0.01		0.07	0.09	0.14	0.01	0.04	0.05	0.11	0.03	0.09	0.15		0.09	0.05	0	0.05	0.04	0.03	0.14	0.05	0.1	0.02	0.05	-0.04	-0.02	0.07		0	0.07	0.03	0.05	0.09	0.07	0.05	0.04	-0.07	0.09	0.07	-0.04	0.04
30	0.01	0.06	0.04	0.06	0.08	0.07	0.06	0.09	-0.04		0.09	0.08	0.13	0.09	0.04	0.01	0.06	0.13	-0.03	0.03		0.11	0.18	0.08	0.11	0.05	0.04	0.14	0.06	0.12	0.08	0.09	0.09	0.05	0.1		0.1	0	0.04	0.07	0.04	0.04	0.06	0.16	0.04	0.13	0.05	0.04	-0.03
40	-0.05	0.09	0.14	0.11	0.21	0.19	0.1	0.34	0.32		0.25	0.18	-0.05	0.13	0.03	0.04	0.09	0.07	0.05	0.04		0.34	0.19	0.21	0.2	0.06	0	0.16	0.25	0.24	0.09	0.22	0.07	0.01	0.09		-0.02	0.1	0.1	-0.09	0.06	0.04	0.01	0.01	0.03	0.06	0.04	-0.07	0.02
50	0.13	0.37	0.29	0.35	0.26	0.26	0.31	0.41	0.18		0.41	0.38	0.05	0.22	0.07	0.16	0.08	0.11	0.13	0.12		0.3	0.31	0.35	0.43	0.05	0.09	0.3	0.28	0.33	0.05	0.3	0.19	0.06	0.27		0.05	0.08	0.01	0.01	0.01	0.09	0.09	0.05	-0.06	0.08	0.09	0.09	0.01
60	-0.01	0.48	0.53	0.57	0.35	0.35	0.32	0.53	0.52		0.59	0.47	0.02	0.38	-0.05	0.39	0.05	0.24	0.16	0.23		0.46	0.42	0.53	0.27	0.06	0.07	0.52	0.52	0.51	0.54	0.29	0.25	0.11	0.49		0.04	-0.05	0.14	0.11	0.05	0.06	0.1	0.03	0.01	0.02	0	0.04	0.06
70	0.09	0.41	0.56	0.83	0.91	0.41	0.42	0.79	0.88		0.68	0.52	0.11	0.39	0.01	0.56	0.07	0.33	0.47	0.55		0.71	0.6	0.56	0.73	0.06	0.19	0.67	0.63	0.57	0.37	0.38	0.46	-0.08	0.53		0.06	0.03	0.17	0.29	0.07	0	0.12	0.06	0.01	0.07	0.15	0.05	0.04
80	0.04	0.76	0.79	0.95	0.99	0.73	0.93	1.15	0.85		0.82	0.69	0.19	0.62	0.05	0.78	0.03	0.4	0.5	0.7		0.99	0.73	0.7	0.7	0.1	0.31	0.85	0.73	0.98	0.46	0.81	0.78	0	0.74		0.05	0.01	0.21	0.16	0.08	0.07	0.08	0.1	0.06	0.07	0.14	0.08	0.07
[truncated: 19 more columns]

## Sheet: Fig S3
Fig S3A
	Pou4f3(+/+)				Pou4f3(Δ/+)						Pou4f3(Δ/Δ)
Frequency (kHz)\Sample ID	1	2	3		1	2	3	4	5		1	2
Click	20	10	15		20	20	15	20	20		100	100
8 kHz	20	25	15		25	25	20	30	20		100	100
16 kHz	30	25	20		25	25	10	15	40		100	100
32 kHz	50	50	40		50	45	50	40	50		100	100

## Sheet: Fig S4
Fig S4B
	Pou4f3(+/+)														Pou4f3(Δ/+)
Speed\Sample ID	1	2	3	4	5	6	7	8	9	10	11	12	13		1	2	3	4	5	6	7	8	9	10	11
12 rpm	240	240	240	240	240	240	240	240	240	240	240	240	240		240	240	240	240	240	240	240	240	240	240	240
20 rpm	194	240	240	240	240	226.667	149.333	240	139.333	240	240	197.667	150		188.333	240	236.667	177.667	240	101	240	175.667	186.333	231.667	192.667
0-44 rpm	32	48	49	36.3333	33.3333	35.3333	28.3333	41.6667	36.3333	43.6667	36.3333	33	31.6667		30.6667	36.6667	40.3333	27.6667	40.6667	35.6667	36.3333	38	30.3333	36	37
Fig S4C
	Pou4f3(+/+)											Pou4f3(Δ/+)
Frequency (kHz)\Sample ID	1	2	3	4	5	6	7	8	9	10		1	2	3	4	5	6	7	8	9	10
5.6	67.09	80	80	68.66	70.69	70.05	80	80	66.12	80		70.46	70.23	70.58	70.23	70.92	70.49	80	70.56	70.9	70.8
8	80	80	80	36.12	61.56	43.24	80	55.81	60.07	62.13		76.58	80	78.1	58.37	38.85	67.35	80	59.2	52.35	55.63
11.3	80	80	80	22.41	30.15	26.08	80	80	80	80		78.07	80	80	80	21.72	32.27	80	80	35.09	46.09
16	20.25	80	31.55	80	80	24.06	80	25.6	31.21	76.05		80	77.11	78.45	29.32	34.68	36.24	78.85	65	47.43	77.51
22.6	35.49	39.79	76.33	70.47	29.63	22.73	32.62	77.44	78.78	77.57		80	78.18	80	80	80	80	78.25	80	77.51	75.33
32	75.87	80	76.71	79.62	80	69.17	79.24	80	73.74	80		80	80	80	77.21	79	80	76.57	80	78.43	77.88
Fig S4E			Fig S4F			Fig S4G
Pou4f3(+/+)	Pou4f3(Δ/+)		Pou4f3(+/+)	Pou4f3(Δ/+)		Pou4f3(+/+)	Pou4f3(Δ/+)
26	28.6667		14.6667	16.3333		0.212534	0.20049
30.6667	30.3333		16.6667	13.6667		0.216068	0.187995
28	26		14	13.3333		0.210244	0.185602
31.3333	29.6667		15	13.6667		0.20066	0.189458
26.3333	31		12	15		0.187199	0.189591
28	29		12	13		0.190805	0.184369
30	28.3333		14.6667	13		0.194	0.180722
26.6667	26.3333		11.3333	13.6667		0.180677	0.180587
25.6667	28.6667		12.3333	12		0.186769	0.187927
27.3333	29.3333		11.6667	12.3333		0.182613	0.177932
28.3333	27.6667		14	12.6667		0.179881	0.187186
28	27		13.3333	12.6667		0.195736	0.180099
27			14

[truncated: 12 more sheets: Fig S5, Fig S6A,C, Fig S6B, Fig S7A,B, Fig S7C-E, Fig S7F-H, Fig S7I-K, Fig S7M, Fig S8, Fig S9, Fig S10A, Fig S10B]
